# Supplementary material for: The ubiquitin ligase Pellino1 targets STAT3 to regulate macrophage-mediated inflammation and tumor development
Source: Nat Commun. 2025 Feb 1;16:1256. doi: 10.1038/s41467-025-56440-6 (PMC11787384; doi:10.1038/s41467-025-56440-6)
Supplement: Supplementary file 4 — Source data [file 41467_2025_56440_MOESM4_ESM.xlsx]

## Sheet: Fig. 1
Fig. 1a								Fig. 1b
(Uncropped western blots)								Relative mRNA levels
								Pellino1
								Un	Pam3CSK4	HKLM	Poly(I:C)	LPS	ST-FLA	FSL-1	Imiquimod	ssRNA40	ODN1826
								0.5	3.28	3.29	13.02	12.66	10.27	2.12	1.45	1.02	1.37
								1.12	3.15	3.97	8.71	14.58	9.15	1.74	1.37	0.98	1.65
								1	3.26	3.06	5.87	13.02	10.76	1.9	1.7	0.87	1.58
								0.78	3.22	3.57	11.52	13.26	9.89	2.7	1.49	1.17	1.64
								Fig. 1d
								(Uncropped western blots)						Quantification of protein levels (/Actin)
																H2O			DSS
														Pellino1 / Actin		1	1.08	1.03	2.18	1.51	1.73	1.55
														COX-2 / Actin		1	1.05	1.13	1.61	1.66	1.4	1.35
Fig. 1e								Fig. 1f
Pellino1+F4/80+ Cell number								Relative mRNA levels
H2O	24	16	22	21				Pellino1
DSS	44	30	36	40				H2O	0.95	0.909	0.78	1.125	0.873	1.51
								DSS	1.93	3.11	1.65	1.05	1.83	1.27

## Sheet: Fig. 2
Fig. 2b					Fig. 2c
Relative mRNA levels					(Uncropped western blots)
Pellino1
WT	1.02	1.008	0.98
mKO	0.072	0.053	0.06
Fig. 2e
Body weight change (%)
	WT										mKO
0	100	100	100	100	100	100	100	100	100	100	100	100	100	100	100	100	100	100	100	100
1	99	97.1429	101.523	104.762	99.5349	100.558	100.551	100.543	100.565	100.546	100	101.156	100.588	100.895	101.144	98.9583	97.6852	101.523	101.111	105.584
2	102.5	96.6667	101.015	105.82	99.0698	101.751	99.4561	101.63	100.565	97.8142	101.111	101.734	100.588	101.563	101.465	102.083	96.7593	101.523	101.111	102.538
3	103	96.6667	101.015	101.587	100	102.985	100.213	102.717	102.825	98.9071	101.111	100.578	99.4118	100.951	101.745	102.604	96.7593	101.523	100	101.015
4	103	97.6191	101.523	102.116	102.326	103.456	102.543	107.065	103.39	100	104.444	101.734	100.588	102.456	103.521	104.167	98.6111	101.523	100.556	102.031
5	101.5	94.7619	100	100.529	103.256	103.123	101.851	100.543	103.39	101.093	105	101.734	101.177	102.951	104.235	101.562	96.2963	102.538	101.667	101.523
6	100	91.9048	98.4772	98.9418	102.326	100	98.5461	97.2826	98.3051	99.4536	102.778	101.156	102.353	101.765	104.42	100	93.5185	101.523	100	102.031
7	98.5	89.5238	97.4619	95.2381	97.6744	95.9888	94.9846	94.5652	93.2203	95.6284	103.333	97.6879	105.294	102.851	105.145	98.9583	89.3518	101.523	98.8889	101.523
8	95.5	81.9048	92.8934	92.0635	93.0233	91.1422	89.6512	86.9565	83.6158	91.8033	101.667	96.5318	102.941	101.436	102.432	94.2708	85.1852	101.523	98.3333	96.9543
9	91	78.5714	88.8325	89.418	90.6977	86.4855	85.8465	84.7826	83.6158	85.2459	100.556	92.4856	101.765	98.7141	97.4846	92.7083	83.3333	100	97.2222	93.9086
Fig. 2f
DAI score
	WT										mKO
0	0	0	0	0	0	0	0	0	0	0	0	0	0	0	0	0	0	0	0	0
1	0	1	0	0	1	0	0	0	0	0	0	0	0	0	0	1	1	0	0	0
2	1	1	0	0	2	0	0	1	0	0	0	0	0	0	0	1	1	0	0	0
3	1	1	0	0	2	0	1	1	1	1	0	0	0	0	0	1	1	0	0	0
4	3	1	1	1	3	2	5	1	3	3	1	1	1	1	1	1	1	0	0	0
5	3	3	1	1	3	3	5	2	4	4	1	1	2	1	1	1	1	0	0	1
6	3	5	3	3	4	7	6	6	6	6	1	0	2	1	0	1	3	1	1	2
7	4	8	4	4	4	6	6	7	7	7	4	5	3	3	3	2	4	1	1	4
8	5	8	5	6	6	8	7	8	8	7	6	5	6	4	5	4	6	3	3	6
9	7	10	8	7	8	9	8	8	8	9	5	7	4	4	5	6	7	4	5	7
Fig. 2h									Fig. 2i
KI67+ cell number									Relative mRNA levels
WT	302	398	433	456	303	472			TNFA
mKO	190	77	113	73	106	164			WT	1.02	1.02	1	0.74	0.7
									mKO	0.32	0.4	0.61	0.36	0.62
F4/80+ cell number
									IL6
WT	230	183	177	201					WT	1	0.93	1	1.15
mKO	64	81	89	100					mKO	0.63	0.8	0.66	0.53	0.53	0.75
Ly6G+ cell number									IL1B
									WT	1	1.46	1.01	1.01
WT	55	39	72	78					mKO	0.24	0.49	0.33	0.52
mKO	49	56	49	69
Fig. 2j									Fig. 2k
Relative mRNA levels									Relative mRNA levels
IL10									16s rRNA
WT	0.95	0.52	0.594	0.548					WT	1.00183	0.800533	0.908489	0.915362	1
mKO	2.54	1	1.9	1.69					mKO	0.393351	0.412864	0.511406	0.159895	0.19

## Sheet: Fig. 3
Fig. 3b				Fig. 3c
Mouse survival rate (%)				Body weight change (%)
Day	WT	mKO		Day	WT									mKO
1	100	100		1	100	100	100	100	100	100	100	100	100	100	100	100	100	100	100	100	100	100	100	100
3	100	100		3	100	99.5633	98.4906	97.4576	96.4427	94.5098	95.7854	99.1701	98.5915	98.3607	97.479	96.2825	98	100.448	98.0469	98.7854	99.187	97.2	99.5763	100.397
5	100	100		5	103.32	102.62	100	100	98.419	101.177	99.6169	102.49	106.103	100.41	100.84	98.513	99.2	102.242	103.125	102.429	103.659	103.2	103.39	104.365
8	100	100		8	104.979	103.93	101.887	102.119	101.186	101.177	98.4674	105.394	102.347	102.869	101.26	103.346	100.8	105.381	102.344	102.429	102.846	102.4	105.508	105.159
10	100	100		10	102.905	104.803	102.641	101.271	98.419	101.569	98.8506	104.564	103.756	101.23	100	101.487	101.6	104.036	102.344	103.644	102.439	102.4	105.932	103.571
12	100	100		12	101.66	101.747	103.396	101.695	100.79	102.353	96.5517	104.149	104.695	93.4426	95.3782	101.487	100	103.139	102.734	101.215	102.846	104	104.661	105.159
15	100	100		15	97.5104	96.9432	95.8491	98.7288	95.6522	97.2549	95.0192	102.075	104.225	88.5246	90.7563	95.539	95.2	100.448	97.2656	93.5223	98.7805	100.4	97.0339	101.984
17	96.7742	100		17	97.5104	97.8166	87.5472	88.9831	86.9565	89.8039	86.2069	103.734	100.939	88.1148	96.6387	89.2193	84	89.6861	93.75	87.0445	91.4634	100.8	91.1017	102.381
19	88.7097	96.6102		19	97.5104	98.69	86.0377	83.4746	74.7036	85.8824	83.5249	104.564	99.061	86.4754	98.7395	83.2714	81.6	81.6144	86.7188	80.9717	89.0244	100.8	88.1356	102.381
22	87.0968	91.5254		22	99.1701	100	86.7925	84.7458	82.2134	89.0196	86.59	104.564	102.347	87.2951	98.7395	85.5019	86.4	83.4081	85.9375	80.9717	91.0569	102	85.1695	103.175
24	87.0968	91.5254		24	106.639	101.747	96.9811	90.2542	92.4901	95.2941	90.0383	106.639	105.634	95.082	100.84	88.8476	87.2	91.9283	88.6719	88.664	93.9024	104	93.6441	103.175
26	87.0968	91.5254		26	107.054	105.24	100.377	91.5254	97.6285	91.7647	89.272	109.129	106.573	97.9508	101.26	90.7063	92.4	95.0673	89.4531	92.3077	97.1545	104.8	98.7288	105.556
29	87.0968	91.5254		29	110.373	108.297	101.132	97.0339	100	96.4706	95.7854	111.203	108.92	102.049	103.781	94.052	92.4	99.1031	97.6562	92.7125	99.187	109.2	103.814	106.349
31	87.0968	91.5254		31	109.129	106.55	106.793	100.424	100	97.2549	98.8506	114.523	110.329	101.639	102.101	96.6543	96.8	98.2063	96.875	97.5708	102.439	111.2	109.322	105.556
33	87.0968	91.5254		33	104.564	104.803	103.774	100	100.79	95.2941	98.8506	110.373	108.92	100.41	100	93.6803	94.8	96.861	96.875	95.1417	100.813	108	104.661	102.778
36	80.6452	89.8305		36	102.905	102.62	100.377	94.4915	96.8379	95.6863	98.0843	104.979	107.512	96.7213	98.3193	89.9628	91.2	94.6188	98.0469	90.6883	101.219	106	105.085	98.4127
38	79.0323	88.1356		38	105.809	104.803	103.774	99.5763	102.767	98.0392	99.6169	103.734	110.329	98.3607	100.84	92.9368	94	96.861	101.562	94.7368	102.439	102.4	108.051	101.191
40	79.0323	88.1356		40	107.884	107.424	106.038	102.119	104.348	100	103.065	102.905	113.615	99.1803	102.521	96.2825	96.4	100	103.516	97.5708	104.878	100.4	110.169	103.571
43	75.8064	84.7458		43	112.033	108.297	110.189	104.661	109.091	105.098	104.981	109.129	114.085	105.328	107.143	100.372	102.4	102.242	106.25	101.215	106.504	107.2	111.017	107.936
45	75.8064	84.7458		45	112.033	107.424	110.566	101.271	106.324	103.137	102.682	110.373	114.554	101.639	107.143	101.487	100.8	104.036	104.688	102.834	106.911	107.6	111.441	107.54
47	74.1936	84.7458		47	113.693	111.354	112.076	106.356	110.277	104.706	106.513	114.938	118.779	104.508	109.244	102.974	102.4	107.623	107.812	108.097	110.163	113.2	115.254	111.508
50	74.1936	84.7458		50	116.183	112.664	112.83	107.203	110.672	105.098	108.429	115.768	119.249	106.557	111.344	104.089	104	108.52	108.984	108.907	110.976	114	116.525	113.095
52	74.1936	84.7458		52	114.523	113.537	113.962	107.627	111.858	105.882	110.345	118.257	120.657	106.967	113.445	105.948	105.6	111.211	110.547	111.336	113.415	115.6	118.22	115.079
54	74.1936	84.7458		54	114.108	113.1	113.207	105.932	110.672	106.667	112.26	119.087	119.718	105.738	111.765	111.524	106.4	108.969	109.766	109.312	112.195	116	116.102	116.667
57	74.1936	84.7458		57	114.108	112.227	112.83	105.508	109.881	107.059	114.176	120.332	119.718	104.918	110.924	106.691	104.8	108.072	109.766	107.692	111.789	114.4	114.831	115.476
59	74.1936	84.7458		59	116.183	111.79	110.566	106.78	108.696	105.49	109.195	119.087	116.901	106.967	109.664	105.948	105.6	106.278	109.375	110.121	109.756	112.8	113.559	115.873
61	69.3548	84.7458		61	104.564	102.62	103.774	99.5763	99.2095	100.784	103.448	112.448	104.225	98.7705	101.26	101.115	98.4	95.5157	106.25	104.453	107.317	108	107.627	110.714
64	69.3548	84.7458		64	96.2656	96.9432	103.396	100	92.8854	103.529	96.9349	103.734	92.9578	99.1803	97.8992	100	95.6	93.2735	106.25	102.024	104.472	106.8	108.051	109.921
66	69.3548	84.7458		66	90.4564	95.1965	107.547	108.475	90.5138	109.02	90.8046	104.564	83.5681	106.557	95.7983	105.576	101.6	101.794	112.109	107.287	109.756	106	111.441	115.476
68	69.3548	84.7458		68	95.8506	98.2533	109.057	107.203	92.0949	110.588	95.4023	103.734	81.6901	109.016	96.6387	106.691	102.4	105.83	111.328	107.287	112.602	109.6	110.593	115.476
71	69.3548	84.7458		71	100.83	98.69	107.924	108.475	100	110.196	99.2337	103.734	80.7512	107.787	99.1597	105.576	104	105.381	111.719	108.502	111.382	108.8	110.169	116.27
73	69.3548	84.7458		73	104.564	102.62	112.076	108.898	105.138	110.98	99.2337	104.564	86.8545	108.197	103.361	110.409	105.6	104.933	113.672	110.526	110.976	111.6	114.831	116.27
75	69.3548	84.7458		75	111.203	104.367	113.207	111.441	106.719	112.157	99.2337	100.83	89.2019	108.607	101.681	111.524	105.2	107.623	116.406	111.336	113.821	109.6	117.373	119.444
78	69.3548	84.7458		78	112.863	106.987	113.585	111.017	107.51	115.686	104.598	100.83	90.6103	112.295	104.622	111.524	106.8	107.623	116.406	112.551	113.008	112.8	116.525	119.048
80	69.3548	84.7458		80	112.863	109.17	114.34	111.017	110.277	111.765	102.299	102.075	98.5915	112.705	107.143	111.524	107.2	108.969	116.797	114.575	114.228	115.6	117.373	119.048
82	69.3548	84.7458		82	113.278	110.044	115.849	115.678	109.881	116.471	103.448	103.734	99.5305	112.705	107.143	117.472	110	109.417	117.578	114.98	115.041	116	118.644	121.032
Fig. 3d				Fig. 3f
Mouse colon length (cm)				Total number of tumor nodule				Number of tumor nodule
	WT	mKO		WT	mKO				WT												mKO
	7.4	7.8		26	10			<2mm	14	13	13	8	8	11	7	8	5	5	14	5	7	12	6	8	10	10	2	4	4	2	3	3
	7.7	7.5		19	12			>2mm	12	6	9	15	11	13	6	6	6	5	10	6	3	5	4	4	5	6	2	2	5	3	0	3
	6.5	7.9		22	15
	7.8	8.6		23	16
	6.6	8.1		19	4
	7	8.2		24	6
	6.5	8.4		13	9
	6.8	8		14	5
	6.6	8		11	3
	6.7	7.7		10	6
	5.2	7.3		24	17
	6.1	7		11	10
	5.2	7.7
	6.6	8.3
	6.7	8.2
	6.1	7.7
	6	7.7
Fig. 3h									Fig. 3i
KI67+ cell number									Relative mRNA levels
WT	277	213	257	206	212	243			TNFA
mKO	64	49	87	100	107	79			WT	1	0.93	1.05	0.98	0.98
									mKO	1.08	1.1	1.15	0.56	1.25	1.22
F4/80+ cell number
									IL6
WT	277	213	257	248	183				WT	1	0.87	0.91	0.84	0.65	0.71
mKO	64	49	87	66	38				mKO	0.77	0.92	0.91	0.99	0.95	0.57
Ly6G+ cell number									IL1B
									WT	2.3	3.59	5.53	3.6	7.15	4.22
WT	30	23	35	33					mKO	0.85	1.56	0.36	1.34	0.77	0.91
mKO	33	31	24	29
Fig. 3j									Fig. 3k
Relative mRNA levels									Relative mRNA levels
IL10									16s rRNA
WT	1.002	3.224	2.669	2.117					WT	1	0.92	0.86	0.98	0.96	1.2
mKO	0.565	0.411	0.276	0.135					mKO	0.2	0.18	0.47	0.24	0.33	0.5

## Sheet: Fig. 4a
Fig. 4a
(Uncropped western blots)						Quantification of protein levels (/Actin)
								H2O			DSS			AOM/DSS
						Pellino1 / Actin		1	1.78	1.52	3.07	2.59	2.04	5.23	6.65	7.95	8.43

## Sheet: Fig. 4b
Fig. 4b
Sample_ID	ENSG00000197329	vital_status	survival_days	group
TCGA-3L-AA1B	3.74373	0	475	lo
TCGA-4N-A93T	3.73447	0	146	lo
TCGA-4T-AA8H	4.09359	0	385	hi
TCGA-5M-AAT4	3.68196	1	49	lo
TCGA-5M-AAT6	3.44607	1	290	lo
TCGA-5M-AATE	3.22587	0	1200	lo
TCGA-A6-2671	2.90066	1	1331	lo
TCGA-A6-2672	4.26342	0	1419	hi
TCGA-A6-2674	4.17605	0	1331	hi
TCGA-A6-2674	3.50704	0	1331	lo
TCGA-A6-2675	3.09984	0	1321	lo
TCGA-A6-2676	3.33247	1	1305	lo
TCGA-A6-2677	3.86043	1	740	lo
TCGA-A6-2678	3.66697	0	1286	lo
TCGA-A6-2679	1.98142	0	1366	lo
TCGA-A6-2680	3.54674	0	1068	lo
TCGA-A6-2681	2.20645	0	1387	lo
TCGA-A6-2682	3.67595	1	424	lo
TCGA-A6-2683	2.21528	1	504	lo
TCGA-A6-2684	3.01935	0	1127	lo
TCGA-A6-2684	4.19629	0	1127	hi
TCGA-A6-2685	3.40958	0	1133	lo
TCGA-A6-2686	4.54665	1	1126	hi
TCGA-A6-3807	3.68513	0	1054	lo
TCGA-A6-3808	3.75282	0	1014	lo
TCGA-A6-3809	4.48264	0	996	hi
TCGA-A6-3809	4.98264	0	996	hi
TCGA-A6-3810	4.12303	0	1111	hi
TCGA-A6-3810	3.91757	0	1111	lo
TCGA-A6-4105	3.56164	1	442	lo
TCGA-A6-4107	3.57225	0	987	lo
TCGA-A6-5656	3.45557	0	1001	lo
TCGA-A6-5656	2.75974	0	1001	lo
TCGA-A6-5657	3.69894	0	962	lo
TCGA-A6-5659	3.93742	0	926	lo
TCGA-A6-5659	3.54239	0	926	lo
TCGA-A6-5660	3.97272	0	888	hi
TCGA-A6-5661	4.14679	0	1020	hi
TCGA-A6-5662	3.39605	0	718	lo
TCGA-A6-5664	4.04472	0	672	hi
TCGA-A6-5665	3.74817	0	671	lo
TCGA-A6-5666	3.35083	0	995	lo
TCGA-A6-5667	3.501	0	887	lo
TCGA-A6-6137	3.93451	0	824	lo
TCGA-A6-6138	3.5788	0	685	lo
TCGA-A6-6140	3.67143	0	734	lo
TCGA-A6-6141	3.75576	0	255	lo
TCGA-A6-6142	3.25606	0	763	lo
TCGA-A6-6648	3.74038	0	766	lo
TCGA-A6-6649	3.93413	0	735	lo
TCGA-A6-6650	3.68478	0	627	lo
TCGA-A6-6650	4.13926	0	627	hi
TCGA-A6-6651	3.02998	0	662	lo
TCGA-A6-6652	4.39247	0	751	hi
TCGA-A6-6653	3.73272	0	742	lo
TCGA-A6-6654	3.94521	0	726	lo
TCGA-A6-6780	3.94591	0	612	lo
TCGA-A6-6780	2.78993	0	612	lo
TCGA-A6-6781	3.55078	0	598	lo
TCGA-A6-6781	2.7676	0	598	lo
TCGA-A6-6782	3.15516	0	617	lo
TCGA-A6-A565	3.91492	1	494	lo
TCGA-A6-A566	3.08659	1	758	lo
TCGA-A6-A567	3.45721	1	1881	lo
TCGA-A6-A56B	3.09044	1	1711	lo
TCGA-A6-A5ZU	3.93376	0	293	lo
TCGA-AA-3488	2.97412	1	153	lo
TCGA-AA-3489	4.0194	1	214	hi
TCGA-AA-3492	3.19038	1	1	lo
TCGA-AA-3494	3.16662	0	31	lo
TCGA-AA-3495	3.61366	0	1127	lo
TCGA-AA-3496	3.86113	0	31	lo
TCGA-AA-3502	2.94886	0	1065	lo
TCGA-AA-3506	2.73595	0	1765	lo
TCGA-AA-3509	4.1555	0	1915	hi
TCGA-AA-3510	2.96946	0	1946	lo
TCGA-AA-3511	2.96148	0	212	lo
TCGA-AA-3514	1.55844	0	31	lo
TCGA-AA-3516	3.85372	1	396	lo
TCGA-AA-3517	3.47258	0	1186	lo
TCGA-AA-3518	3.62641	0	31	lo
TCGA-AA-3519	3.41549	0	276	lo
TCGA-AA-3520	3.26526	0	731	lo
TCGA-AA-3521	3.34908	0	NA	lo
TCGA-AA-3522	3.80935	0	1127	lo
TCGA-AA-3524	4.03448	0	1096	hi
TCGA-AA-3525	3.1745	0	1	lo
TCGA-AA-3526	3.39694	0	580	lo
TCGA-AA-3527	2.16521	0	0	lo
TCGA-AA-3529	3.2248	1	0	lo
TCGA-AA-3530	3.49733	0	580	lo
TCGA-AA-3531	2.61319	0	1035	lo
TCGA-AA-3532	3.35475	0	882	lo
TCGA-AA-3534	3.9034	0	882	lo
TCGA-AA-3538	3.8291	0	791	lo
TCGA-AA-3542	1.94014	0	395	lo
TCGA-AA-3543	3.50537	0	30	lo
TCGA-AA-3544	3.33412	0	426	lo
TCGA-AA-3548	2.87742	0	1034	lo
TCGA-AA-3549	3.45049	0	639	lo
TCGA-AA-3552	3.48877	1	396	lo
TCGA-AA-3553	3.63205	0	730	lo
TCGA-AA-3554	3.90803	0	546	lo
TCGA-AA-3555	3.48601	0	911	lo
TCGA-AA-3556	3.70137	0	700	lo
TCGA-AA-3560	3.08092	0	608	lo
TCGA-AA-3561	3.7962	0	424	lo
TCGA-AA-3562	3.14805	0	608	lo
TCGA-AA-3655	3.8698	0	1856	lo
TCGA-AA-3660	3.64756	0	2375	lo
TCGA-AA-3662	4.24507	0	184	hi
TCGA-AA-3663	3.64655	0	212	lo
TCGA-AA-3664	4.42273	0	1643	hi
TCGA-AA-3666	3.99936	1	61	hi
TCGA-AA-3667	2.1615	0	426	lo
TCGA-AA-3672	2.95329	0	0	lo
TCGA-AA-3673	3.89561	0	1522	lo
TCGA-AA-3675	3.62654	0	1431	lo
TCGA-AA-3678	3.69967	0	1430	lo
TCGA-AA-3679	3.19511	0	457	lo
TCGA-AA-3680	4.24513	1	335	hi
TCGA-AA-3681	3.80143	0	182	lo
TCGA-AA-3684	3.11936	0	0	lo
TCGA-AA-3685	3.01138	0	1127	lo
TCGA-AA-3688	3.20054	0	578	lo
TCGA-AA-3692	3.78116	1	1095	lo
TCGA-AA-3693	3.98819	0	0	hi
TCGA-AA-3696	3.0391	1	153	lo
TCGA-AA-3697	3.69796	0	2587	lo
TCGA-AA-3710	3.71881	0	821	lo
TCGA-AA-3712	3.32887	0	0	lo
TCGA-AA-3713	3.78619	0	579	lo
TCGA-AA-3715	2.47366	1	579	lo
TCGA-AA-3811	4.20271	1	306	hi
TCGA-AA-3812	2.36307	0	1066	lo
TCGA-AA-3814	3.56399	0	0	lo
TCGA-AA-3815	3.924	0	1005	lo
TCGA-AA-3818	3.43847	1	30	lo
TCGA-AA-3819	3.26239	0	761	lo
TCGA-AA-3821	3.26286	0	31	lo
TCGA-AA-3831	3.59221	0	547	lo
TCGA-AA-3833	3.61966	0	485	lo
TCGA-AA-3837	2.80382	0	1186	lo
TCGA-AA-3841	2.57283	0	1124	lo
TCGA-AA-3842	3.60547	0	1126	lo
TCGA-AA-3844	3.35839	0	454	lo
TCGA-AA-3845	4.31095	1	0	hi
TCGA-AA-3846	3.84666	0	518	lo
TCGA-AA-3848	2.55994	1	306	lo
TCGA-AA-3850	3.24119	1	0	lo
TCGA-AA-3851	3.84605	0	1006	lo
TCGA-AA-3852	2.88103	1	0	lo
TCGA-AA-3854	3.62834	0	1096	lo
TCGA-AA-3855	2.69828	0	975	lo
TCGA-AA-3856	3.94276	0	30	lo
TCGA-AA-3858	3.36562	0	945	lo
TCGA-AA-3860	3.69244	0	945	lo
TCGA-AA-3861	3.30075	0	914	lo
TCGA-AA-3862	3.66651	0	914	lo
TCGA-AA-3864	3.35034	0	1612	lo
TCGA-AA-3866	3.56492	0	518	lo
TCGA-AA-3867	3.36651	0	731	lo
TCGA-AA-3869	3.66164	1	822	lo
TCGA-AA-3870	3.66663	0	912	lo
TCGA-AA-3872	3.77819	0	0	lo
TCGA-AA-3875	3.83867	0	549	lo
TCGA-AA-3877	3.80513	0	943	lo
TCGA-AA-3930	4.16833	1	61	hi
TCGA-AA-3939	3.48005	0	395	lo
TCGA-AA-3941	4.21872	0	730	hi
TCGA-AA-3947	4.87693	0	1004	hi
TCGA-AA-3949	3.13324	0	791	lo
TCGA-AA-3950	4.07701	0	730	hi
TCGA-AA-3952	3.81953	1	61	lo
TCGA-AA-3955	3.66001	0	638	lo
TCGA-AA-3956	3.57387	0	1035	lo
TCGA-AA-3966	3.79321	0	61	lo
TCGA-AA-3968	3.28621	0	669	lo
TCGA-AA-3970	3.92265	0	1096	lo
TCGA-AA-3971	3.45426	0	489	lo
TCGA-AA-3972	3.71084	0	1551	lo
TCGA-AA-3973	3.01632	0	397	lo
TCGA-AA-3975	3.25366	0	1036	lo
TCGA-AA-3976	3.10039	0	791	lo
TCGA-AA-3977	3.361	0	761	lo
TCGA-AA-3979	3.74669	0	730	lo
TCGA-AA-3980	3.89582	0	242	lo
TCGA-AA-3982	2.71868	0	822	lo
TCGA-AA-3984	3.23457	0	0	lo
TCGA-AA-3986	3.82071	0	580	lo
TCGA-AA-3989	3.16047	1	242	lo
TCGA-AA-3994	3.49467	0	822	lo
TCGA-AA-A004	2.12875	0	424	lo
TCGA-AA-A00A	3.38331	0	1157	lo
TCGA-AA-A00D	4.03072	0	578	hi
TCGA-AA-A00E	2.88619	0	913	lo
TCGA-AA-A00F	2.9728	0	1035	lo
TCGA-AA-A00J	3.45138	0	549	lo
TCGA-AA-A00K	2.63875	0	549	lo
TCGA-AA-A00L	2.5691	0	1157	lo
TCGA-AA-A00N	4.11428	1	122	hi
TCGA-AA-A00O	4.0549	0	822	hi
TCGA-AA-A00Q	3.06681	0	1278	lo
TCGA-AA-A00R	2.87201	0	30	lo
TCGA-AA-A00U	3.75972	0	518	lo
TCGA-AA-A00W	3.23962	0	456	lo
TCGA-AA-A00Z	2.55288	0	669	lo
TCGA-AA-A010	3.07856	0	1064	lo
TCGA-AA-A017	2.73596	0	457	lo
TCGA-AA-A01C	3.11698	0	457	lo
TCGA-AA-A01D	3.56449	1	334	lo
TCGA-AA-A01F	3.22201	0	974	lo
TCGA-AA-A01G	3.26205	0	365	lo
TCGA-AA-A01I	3.56298	0	943	lo
TCGA-AA-A01K	3.50159	0	943	lo
TCGA-AA-A01P	3.16715	1	1158	lo
TCGA-AA-A01Q	2.46407	0	31	lo
TCGA-AA-A01R	2.57442	0	1065	lo
TCGA-AA-A01S	1.93293	0	31	lo
TCGA-AA-A01T	1.75395	0	1005	lo
TCGA-AA-A01V	3.13473	0	31	lo
TCGA-AA-A01X	3.16429	0	791	lo
TCGA-AA-A01Z	2.98094	0	1126	lo
TCGA-AA-A022	2.72473	0	0	lo
TCGA-AA-A024	3.38865	1	1188	lo
TCGA-AA-A029	3.27134	0	1581	lo
TCGA-AA-A02E	4.10095	1	90	hi
TCGA-AA-A02F	3.2769	0	1216	lo
TCGA-AA-A02H	3.54833	1	61	lo
TCGA-AA-A02J	3.34322	1	153	lo
TCGA-AA-A02K	3.35974	1	426	lo
TCGA-AA-A02O	2.12344	0	28	lo
TCGA-AA-A02R	4.85767	1	670	hi
TCGA-AA-A02W	3.56289	0	1247	lo
TCGA-AA-A02Y	3.28721	0	1216	lo
TCGA-AA-A03F	2.44682	1	0	lo
TCGA-AA-A03J	2.53688	0	1246	lo
TCGA-AD-5900	3.23124	0	370	lo
TCGA-AD-6548	3.67661	0	650	lo
TCGA-AD-6888	3.13851	1	472	lo
TCGA-AD-6889	3.45848	1	2532	lo
TCGA-AD-6890	2.87527	0	746	lo
TCGA-AD-6895	3.54624	0	763	lo
TCGA-AD-6899	3.84779	1	176	lo
TCGA-AD-6901	3.19785	1	682	lo
TCGA-AD-6963	3.18408	0	834	lo
TCGA-AD-6964	3.14414	1	331	lo
TCGA-AD-6965	3.97769	0	805	hi
TCGA-AD-A5EJ	3.55551	0	0	lo
TCGA-AD-A5EK	4.03724	0	500	hi
TCGA-AM-5820	3.07955	0	14	lo
TCGA-AM-5821	3.23529	0	28	lo
TCGA-AU-3779	3.39122	0	441	lo
TCGA-AU-6004	3.94445	0	824	lo
TCGA-AY-4070	3.26408	1	496	lo
TCGA-AY-4071	2.96612	1	29	lo
TCGA-AY-5543	3.94193	0	1004	lo
TCGA-AY-6196	3.98028	0	6	hi
TCGA-AY-6197	4.61555	0	652	hi
TCGA-AY-6386	3.38088	0	542	lo
TCGA-AY-A54L	4.19768	0	525	hi
TCGA-AY-A69D	3.85802	0	543	lo
TCGA-AY-A71X	4.13617	0	588	hi
TCGA-AY-A8YK	3.09153	0	573	lo
TCGA-AZ-4308	2.15433	0	3324	lo
TCGA-AZ-4313	2.90633	0	2310	lo
TCGA-AZ-4315	3.3834	0	1776	lo
TCGA-AZ-4323	3.48435	1	43	lo
TCGA-AZ-4614	3.96326	1	172	hi
TCGA-AZ-4615	4.57884	0	1002	hi
TCGA-AZ-4616	3.98603	1	156	hi
TCGA-AZ-4684	3.77312	0	1977	lo
TCGA-AZ-5403	3.32601	1	1910	lo
TCGA-AZ-5407	4.37227	0	2683	hi
TCGA-AZ-6598	3.32691	1	1503	lo
TCGA-AZ-6599	3.9652	1	206	hi
TCGA-AZ-6600	3.91219	1	368	lo
TCGA-AZ-6601	4.20107	1	3042	hi
TCGA-AZ-6603	3.32823	1	899	lo
TCGA-AZ-6605	3.46648	1	159	lo
TCGA-AZ-6606	3.57804	1	357	lo
TCGA-AZ-6607	4.53061	1	97	hi
TCGA-AZ-6608	3.20639	1	59	lo
TCGA-CA-5254	4.48844	0	386	hi
TCGA-CA-5255	3.56801	0	376	lo
TCGA-CA-5256	3.02207	0	379	lo
TCGA-CA-5796	3.95697	0	377	lo
TCGA-CA-5797	3.75426	0	383	lo
TCGA-CA-6715	3.60212	0	383	lo
TCGA-CA-6716	4.0307	0	371	hi
TCGA-CA-6717	3.64328	0	388	lo
TCGA-CA-6718	4.16656	1	306	hi
TCGA-CA-6719	3.3562	0	435	lo
TCGA-CK-4950	3.69394	0	2599	lo
TCGA-CK-4951	3.36614	1	2134	lo
TCGA-CK-4952	3.91022	0	475	lo
TCGA-CK-5912	3.34288	1	1493	lo
TCGA-CK-5913	4.11042	0	1561	hi
TCGA-CK-5914	4.37902	0	669	hi
TCGA-CK-5915	3.64577	0	0	lo
TCGA-CK-5916	4.02766	1	643	hi
TCGA-CK-6746	3.25381	0	0	lo
TCGA-CK-6747	3.26982	0	820	lo
TCGA-CK-6748	3.72179	0	61	lo
TCGA-CK-6751	3.12893	0	518	lo
TCGA-CM-4743	3.40313	0	701	lo
TCGA-CM-4744	3.8724	0	609	lo
TCGA-CM-4746	2.82643	0	1126	lo
TCGA-CM-4747	2.20881	0	761	lo
TCGA-CM-4748	0.997324	0	792	lo
TCGA-CM-4750	2.20323	0	244	lo
TCGA-CM-4751	3.89584	0	822	lo
TCGA-CM-4752	3.10568	0	396	lo
TCGA-CM-5341	3.5298	0	884	lo
TCGA-CM-5344	3.359	0	670	lo
TCGA-CM-5348	4.01133	0	699	hi
TCGA-CM-5349	3.27837	0	915	lo
TCGA-CM-5860	3.90213	0	974	lo
TCGA-CM-5861	3.3399	0	457	lo
TCGA-CM-5862	4.52159	1	153	hi
TCGA-CM-5863	3.90828	0	457	lo
TCGA-CM-5864	3.84819	0	457	lo
TCGA-CM-5868	3.59205	0	518	lo
TCGA-CM-6161	3.75609	0	457	lo
TCGA-CM-6162	4.11018	0	365	hi
TCGA-CM-6163	3.40441	0	427	lo
TCGA-CM-6164	3.26459	0	883	lo
TCGA-CM-6165	3.71667	0	488	lo
TCGA-CM-6166	3.64518	0	669	lo
TCGA-CM-6167	3.61514	0	456	lo
TCGA-CM-6168	3.60009	0	395	lo
TCGA-CM-6169	4.37671	0	396	hi
TCGA-CM-6170	3.78325	0	457	lo
TCGA-CM-6171	3.56582	0	427	lo
TCGA-CM-6172	3.94789	0	335	lo
TCGA-CM-6674	3.01514	0	394	lo
TCGA-CM-6675	4.43625	0	397	hi
TCGA-CM-6676	3.42989	0	337	lo
TCGA-CM-6677	2.79023	0	337	lo
TCGA-CM-6678	3.17955	0	335	lo
TCGA-CM-6679	3.35911	0	306	lo
TCGA-CM-6680	4.04512	0	366	hi
TCGA-D5-5537	4.03043	1	1381	hi
TCGA-D5-5538	3.6112	1	1661	lo
TCGA-D5-5539	3.6366	0	596	lo
TCGA-D5-5540	3.33522	0	1706	lo
TCGA-D5-5541	3.56244	0	1701	lo
TCGA-D5-6529	3.51815	0	614	lo
TCGA-D5-6530	3.13063	0	621	lo
TCGA-D5-6531	3.48217	0	540	lo
TCGA-D5-6532	3.40711	0	555	lo
TCGA-D5-6533	2.78014	0	775	lo
TCGA-D5-6534	3.71181	0	1316	lo
TCGA-D5-6535	3.85157	0	460	lo
TCGA-D5-6536	3.47656	0	543	lo
TCGA-D5-6537	3.62008	1	146	lo
TCGA-D5-6538	3.90285	0	521	lo
TCGA-D5-6539	3.79335	0	380	lo
TCGA-D5-6540	3.77881	0	491	lo
TCGA-D5-6541	3.82871	0	474	lo
TCGA-D5-6898	3.26671	0	229	lo
TCGA-D5-6920	3.87684	0	377	lo
TCGA-D5-6922	3.62224	0	308	lo
TCGA-D5-6923	3.19983	0	378	lo
TCGA-D5-6924	3.56391	0	435	lo
TCGA-D5-6926	3.6514	0	275	lo
TCGA-D5-6927	3.70215	0	287	lo
TCGA-D5-6928	3.70053	0	354	lo
TCGA-D5-6929	3.4436	0	408	lo
TCGA-D5-6930	2.99148	0	406	lo
TCGA-D5-6931	3.73491	0	365	lo
TCGA-D5-6932	3.25361	0	346	lo
TCGA-D5-7000	3.66427	0	312	lo
TCGA-DM-A0X9	3.14177	0	3641	lo
TCGA-DM-A0XD	3.05733	1	743	lo
TCGA-DM-A0XF	3.30874	1	1162	lo
TCGA-DM-A1D0	3.63144	0	3974	lo
TCGA-DM-A1D4	3.61202	1	2821	lo
TCGA-DM-A1D6	3.15097	1	570	lo
TCGA-DM-A1D7	3.71562	1	405	lo
TCGA-DM-A1D8	3.41949	1	383	lo
TCGA-DM-A1D9	3.7015	0	4270	lo
TCGA-DM-A1DA	3.76067	1	228	lo
TCGA-DM-A1DB	4.09365	1	1348	hi
TCGA-DM-A1HA	2.91169	0	2600	lo
TCGA-DM-A1HB	3.54563	0	4126	lo
TCGA-DM-A280	3.59006	1	236	lo
TCGA-DM-A282	2.95052	0	4233	lo
TCGA-DM-A285	4.30355	1	179	hi
TCGA-DM-A288	4.12455	1	427	hi
TCGA-DM-A28A	3.96335	1	805	hi
TCGA-DM-A28C	3.59058	1	2475	lo
TCGA-DM-A28E	3.59284	0	3648	lo
TCGA-DM-A28F	3.37497	1	1094	lo
TCGA-DM-A28G	3.38478	1	1849	lo
TCGA-DM-A28H	3.00335	0	3561	lo
TCGA-DM-A28K	3.24798	0	2988	lo
TCGA-DM-A28M	3.22366	0	2895	lo
TCGA-F4-6459	3.15213	1	262	lo
TCGA-F4-6460	3.64781	1	972	lo
TCGA-F4-6461	4.10932	1	338	hi
TCGA-F4-6463	3.77281	0	1087	lo
TCGA-F4-6569	3.30946	0	1087	lo
TCGA-F4-6570	3.02398	1	188	lo
TCGA-F4-6703	3.62314	0	1456	lo
TCGA-F4-6704	2.91069	0	47	lo
TCGA-F4-6805	3.73599	0	1047	lo
TCGA-F4-6806	3.96986	0	1260	hi
TCGA-F4-6807	3.42005	0	1309	lo
TCGA-F4-6808	3.02168	0	1024	lo
TCGA-F4-6809	3.42801	1	403	lo
TCGA-F4-6854	3.25127	0	16	lo
TCGA-F4-6855	3.3437	0	1442	lo
TCGA-F4-6856	3.26405	0	1074	lo
TCGA-G4-6293	3.46902	0	4051	lo
TCGA-G4-6294	3.0288	1	858	lo
TCGA-G4-6295	4.39001	0	254	hi
TCGA-G4-6297	4.11941	0	2506	hi
TCGA-G4-6298	3.49156	1	0	lo
TCGA-G4-6299	4.2698	0	2268	hi
TCGA-G4-6302	3.68107	1	0	lo
TCGA-G4-6303	3.02974	1	2003	lo
TCGA-G4-6304	2.69376	0	1631	lo
TCGA-G4-6306	3.56396	0	1359	lo
TCGA-G4-6307	2.71312	0	1674	lo
TCGA-G4-6309	4.23754	0	2600	hi
TCGA-G4-6310	3.37592	0	1935	lo
TCGA-G4-6311	3.54334	0	1199	lo
TCGA-G4-6314	3.20194	0	1093	lo
TCGA-G4-6315	3.24787	0	1883	lo
TCGA-G4-6317	2.68522	0	1095	lo
TCGA-G4-6320	3.07815	0	804	lo
TCGA-G4-6321	4.03551	0	672	hi
TCGA-G4-6322	3.66008	0	792	lo
TCGA-G4-6323	4.31103	0	419	hi
TCGA-G4-6586	3.61013	0	1089	lo
TCGA-G4-6588	3.13513	0	796	lo
TCGA-G4-6625	3.15741	0	2792	lo
TCGA-G4-6626	3.24394	1	1	lo
TCGA-G4-6627	4.01802	0	2175	hi
TCGA-G4-6628	3.17926	0	2424	lo
TCGA-NH-A50T	3.40766	0	553	lo
TCGA-NH-A50U	3.47152	1	334	lo
TCGA-NH-A50V	3.81227	0	588	lo
TCGA-NH-A5IV	2.15241	0	0	lo
TCGA-NH-A6GA	4.30192	1	302	hi
TCGA-NH-A6GB	3.92977	0	476	lo
TCGA-NH-A6GC	3.5734	0	389	lo
TCGA-NH-A8F7	3.5533	0	543	lo
TCGA-NH-A8F8	3.2719	1	511	lo
TCGA-QG-A5YV	3.89626	0	1301	lo
TCGA-QG-A5YW	3.41368	0	896	lo
TCGA-QG-A5YX	4.11078	0	1003	hi
TCGA-QG-A5Z1	4.27165	1	256	hi
TCGA-QG-A5Z2	4.353	0	952	hi
TCGA-QL-A97D	3.72933	0	666	lo
TCGA-RU-A8FL	3.45677	0	1177	lo
TCGA-SS-A7HO	3.5344	0	1829	lo
TCGA-T9-A92H	3.38051	0	362	lo
TCGA-WS-AB45	3.64804	0	2130	lo

## Sheet: Fig. 4c (Male)
Fig. 4c (Male)
Sample_ID	ENSG00000197329	vital_status	survival_days	group	gender
TCGA-CM-4748	0.997324	0	792	lo	male
TCGA-AA-3542	1.94014	0	395	lo	male
TCGA-AA-A02O	2.12344	0	28	lo	male
TCGA-AA-A004	2.12875	0	424	lo	male
TCGA-CM-4747	2.20881	0	761	lo	male
TCGA-AA-3715	2.47366	1	579	lo	male
TCGA-AA-A00Z	2.55288	0	669	lo	male
TCGA-AA-A00L	2.5691	0	1157	lo	male
TCGA-AA-3841	2.57283	0	1124	lo	male
TCGA-AA-A01R	2.57442	0	1065	lo	male
TCGA-AA-A00K	2.63875	0	549	lo	male
TCGA-AA-3855	2.69828	0	975	lo	male
TCGA-AA-3982	2.71868	0	822	lo	male
TCGA-AA-3506	2.73595	0	1765	lo	male
TCGA-A6-5656	2.75974	0	1001	lo	male
TCGA-A6-6781	2.7676	0	598	lo	male
TCGA-A6-6780	2.78993	0	612	lo	male
TCGA-AA-3837	2.80382	0	1186	lo	male
TCGA-CM-4746	2.82643	0	1126	lo	male
TCGA-AD-6890	2.87527	0	746	lo	male
TCGA-AA-A00E	2.88619	0	913	lo	male
TCGA-A6-2671	2.90066	1	1331	lo	male
TCGA-F4-6704	2.91069	0	47	lo	male
TCGA-DM-A1HA	2.91169	0	2600	lo	male
TCGA-AA-3502	2.94886	0	1065	lo	male
TCGA-AA-3511	2.96148	0	212	lo	male
TCGA-AA-3510	2.96946	0	1946	lo	male
TCGA-AA-A00F	2.9728	0	1035	lo	male
TCGA-AA-3488	2.97412	1	153	lo	male
TCGA-AA-A01Z	2.98094	0	1126	lo	male
TCGA-D5-6930	2.99148	0	406	lo	male
TCGA-DM-A28H	3.00335	0	3561	lo	male
TCGA-AA-3685	3.01138	0	1127	lo	male
TCGA-CM-6674	3.01514	0	394	lo	male
TCGA-AA-3973	3.01632	0	397	lo	male
TCGA-G4-6294	3.0288	1	858	lo	male
TCGA-DM-A0XD	3.05733	1	743	lo	male
TCGA-G4-6320	3.07815	0	804	lo	male
TCGA-A6-A56B	3.09044	1	1711	lo	male
TCGA-AY-A8YK	3.09153	0	573	lo	male
TCGA-A6-2675	3.09984	0	1321	lo	male
TCGA-AA-3976	3.10039	0	791	lo	male
TCGA-CM-4752	3.10568	0	396	lo	male
TCGA-AA-A01C	3.11698	0	457	lo	male
TCGA-D5-6530	3.13063	0	621	lo	male
TCGA-AA-A01V	3.13473	0	31	lo	male
TCGA-AD-6888	3.13851	1	472	lo	male
TCGA-AD-6964	3.14414	1	331	NA	male
TCGA-AA-3562	3.14805	0	608	NA	male
TCGA-DM-A1D6	3.15097	1	570	NA	male
TCGA-A6-6782	3.15516	0	617	NA	male
TCGA-AA-3989	3.16047	1	242	NA	male
TCGA-AA-3494	3.16662	0	31	NA	male
TCGA-AA-3525	3.1745	0	1	NA	male
TCGA-G4-6628	3.17926	0	2424	NA	male
TCGA-AD-6963	3.18408	0	834	NA	male
TCGA-AA-3679	3.19511	0	457	NA	male
TCGA-AD-6901	3.19785	1	682	NA	male
TCGA-D5-6923	3.19983	0	378	NA	male
TCGA-AA-3688	3.20054	0	578	NA	male
TCGA-AA-A01F	3.22201	0	974	NA	male
TCGA-DM-A28M	3.22366	0	2895	NA	male
TCGA-5M-AATE	3.22587	0	1200	NA	male
TCGA-AD-5900	3.23124	0	370	NA	male
TCGA-AA-A00W	3.23962	0	456	NA	male
TCGA-G4-6626	3.24394	1	1	NA	male
TCGA-G4-6315	3.24787	0	1883	NA	male
TCGA-DM-A28K	3.24798	0	2988	NA	male
TCGA-D5-6932	3.25361	0	346	NA	male
TCGA-AA-3975	3.25366	0	1036	NA	male
TCGA-AA-A01G	3.26205	0	365	NA	male
TCGA-F4-6856	3.26405	0	1074	NA	male
TCGA-AA-A029	3.27134	0	1581	NA	male
TCGA-NH-A8F8	3.2719	1	511	NA	male
TCGA-AA-A02Y	3.28721	0	1216	NA	male
TCGA-AA-3861	3.30075	0	914	NA	male
TCGA-F4-6569	3.30946	0	1087	NA	male
TCGA-AZ-5403	3.32601	1	1910	NA	male
TCGA-AA-3544	3.33412	0	426	NA	male
TCGA-D5-5540	3.33522	0	1706	NA	male
TCGA-CK-5912	3.34288	1	1493	NA	male
TCGA-AA-3864	3.35034	0	1612	NA	male
TCGA-A6-5666	3.35083	0	995	NA	male
TCGA-AA-3532	3.35475	0	882	NA	male
TCGA-CA-6719	3.3562	0	435	NA	male
TCGA-CM-6679	3.35911	0	306	NA	male
TCGA-AA-A02K	3.35974	1	426	NA	male
TCGA-AA-3977	3.361	0	761	NA	male
TCGA-AA-3858	3.36562	0	945	NA	male
TCGA-AA-3867	3.36651	0	731	NA	male
TCGA-DM-A28F	3.37497	1	1094	NA	male
TCGA-G4-6310	3.37592	0	1935	NA	male
TCGA-T9-A92H	3.38051	0	362	NA	male
TCGA-AA-A00A	3.38331	0	1157	NA	male
TCGA-AZ-4315	3.3834	0	1776	NA	male
TCGA-DM-A28G	3.38478	1	1849	NA	male
TCGA-AA-A024	3.38865	1	1188	NA	male
TCGA-A6-5662	3.39605	0	718	NA	male
TCGA-AA-3526	3.39694	0	580	NA	male
TCGA-CM-4743	3.40313	0	701	NA	male
TCGA-CM-6163	3.40441	0	427	NA	male
TCGA-D5-6532	3.40711	0	555	NA	male
TCGA-AA-3519	3.41549	0	276	NA	male
TCGA-CM-6676	3.42989	0	337	NA	male
TCGA-AA-3549	3.45049	0	639	NA	male
TCGA-AA-A00J	3.45138	0	549	NA	male
TCGA-AA-3971	3.45426	0	489	NA	male
TCGA-A6-5656	3.45557	0	1001	NA	male
TCGA-RU-A8FL	3.45677	0	1177	NA	male
TCGA-A6-A567	3.45721	1	1881	NA	male
TCGA-AD-6889	3.45848	1	2532	NA	male
TCGA-AZ-6605	3.46648	1	159	NA	male
TCGA-NH-A50U	3.47152	1	334	NA	male
TCGA-AA-3517	3.47258	0	1186	NA	male
TCGA-D5-6536	3.47656	0	543	NA	male
TCGA-AA-3939	3.48005	0	395	NA	male
TCGA-D5-6531	3.48217	0	540	NA	male
TCGA-AZ-4323	3.48435	1	43	NA	male
TCGA-AA-3552	3.48877	1	396	NA	male
TCGA-AA-3994	3.49467	0	822	NA	male
TCGA-AA-3530	3.49733	0	580	NA	male
TCGA-AA-3543	3.50537	0	30	NA	male
TCGA-A6-2674	3.50704	0	1331	NA	male
TCGA-D5-6529	3.51815	0	614	NA	male
TCGA-A6-5659	3.54239	0	926	NA	male
TCGA-G4-6311	3.54334	0	1199	NA	male
TCGA-DM-A1HB	3.54563	0	4126	NA	male
TCGA-AD-6895	3.54624	0	763	NA	male
TCGA-A6-6781	3.55078	0	598	NA	male
TCGA-A6-4105	3.56164	1	442	NA	male
TCGA-D5-5541	3.56244	0	1701	NA	male
TCGA-AA-A01I	3.56298	0	943	NA	male
TCGA-D5-6924	3.56391	0	435	NA	male
TCGA-G4-6306	3.56396	0	1359	NA	male
TCGA-CA-5255	3.56801	0	376	NA	male
TCGA-AA-3956	3.57387	0	1035	NA	male
TCGA-AZ-6606	3.57804	1	357	NA	male
TCGA-A6-6138	3.5788	0	685	NA	male
TCGA-DM-A28C	3.59058	1	2475	NA	male
TCGA-AA-3831	3.59221	0	547	NA	male
TCGA-CA-6715	3.60212	0	383	NA	male
TCGA-AA-3842	3.60547	0	1126	NA	male
TCGA-DM-A1D4	3.61202	1	2821	NA	male
TCGA-AA-3495	3.61366	0	1127	NA	male
TCGA-D5-6537	3.62008	1	146	NA	male
TCGA-D5-6922	3.62224	0	308	NA	male
TCGA-F4-6703	3.62314	0	1456	NA	male
TCGA-AA-3675	3.62654	0	1431	NA	male
TCGA-D5-5539	3.6366	0	596	NA	male
TCGA-CA-6717	3.64328	0	388	NA	male
TCGA-AA-3663	3.64655	0	212	NA	male
TCGA-D5-6926	3.6514	0	275	NA	male
TCGA-AA-3955	3.66001	0	638	NA	male
TCGA-G4-6322	3.66008	0	792	NA	male
TCGA-AA-3869	3.66164	1	822	NA	male
TCGA-AA-3862	3.66651	0	914	NA	male
TCGA-A6-6140	3.67143	0	734	NA	male
TCGA-A6-2682	3.67595	1	424	NA	male
TCGA-5M-AAT4	3.68196	1	49	NA	male
TCGA-AA-3697	3.69796	0	2587	NA	male
TCGA-A6-5657	3.69894	0	962	NA	male
TCGA-D5-6928	3.70053	0	354	NA	male
TCGA-AA-3556	3.70137	0	700	NA	male
TCGA-D5-6927	3.70215	0	287	NA	male
TCGA-AA-3972	3.71084	0	1551	NA	male
TCGA-DM-A1D7	3.71562	1	405	NA	male
TCGA-CM-6165	3.71667	0	488	NA	male
TCGA-A6-6653	3.73272	0	742	NA	male
TCGA-4N-A93T	3.73447	0	146	NA	male
TCGA-D5-6931	3.73491	0	365	NA	male
TCGA-A6-6648	3.74038	0	766	NA	male
TCGA-AA-3979	3.74669	0	730	NA	male
TCGA-A6-3808	3.75282	0	1014	NA	male
TCGA-CA-5797	3.75426	0	383	NA	male
TCGA-A6-6141	3.75576	0	255	NA	male
TCGA-AA-A00U	3.75972	0	518	NA	male
TCGA-F4-6463	3.77281	0	1087	NA	male
TCGA-AZ-4684	3.77312	0	1977	NA	male
TCGA-D5-6540	3.77881	0	491	NA	male
TCGA-AA-3713	3.78619	0	579	NA	male
TCGA-AA-3561	3.7962	0	424	NA	male
TCGA-AA-3522	3.80935	0	1127	NA	male
TCGA-NH-A50V	3.81227	0	588	NA	male
TCGA-AA-3952	3.81953	1	61	NA	male
TCGA-AA-3986	3.82071	0	580	NA	male
TCGA-D5-6541	3.82871	0	474	NA	male
TCGA-AA-3851	3.84605	0	1006	NA	male
TCGA-AD-6899	3.84779	1	176	NA	male
TCGA-CM-5864	3.84819	0	457	NA	male
TCGA-AA-3655	3.8698	0	1856	NA	male
TCGA-CM-4744	3.8724	0	609	NA	male
TCGA-CM-4751	3.89584	0	822	hi	male
TCGA-CM-5860	3.90213	0	974	hi	male
TCGA-AZ-6600	3.91219	1	368	hi	male
TCGA-A6-3810	3.91757	0	1111	hi	male
TCGA-AA-3970	3.92265	0	1096	hi	male
TCGA-A6-A5ZU	3.93376	0	293	hi	male
TCGA-A6-6649	3.93413	0	735	hi	male
TCGA-A6-6137	3.93451	0	824	hi	male
TCGA-A6-5659	3.93742	0	926	hi	male
TCGA-AA-3856	3.94276	0	30	hi	male
TCGA-A6-6780	3.94591	0	612	hi	male
TCGA-DM-A28A	3.96335	1	805	hi	male
TCGA-AZ-6599	3.9652	1	206	hi	male
TCGA-A6-5660	3.97272	0	888	hi	male
TCGA-AD-6965	3.97769	0	805	hi	male
TCGA-AY-6196	3.98028	0	6	hi	male
TCGA-AA-3666	3.99936	1	61	hi	male
TCGA-CM-5348	4.01133	0	699	hi	male
TCGA-G4-6627	4.01802	0	2175	hi	male
TCGA-AA-3489	4.0194	1	214	hi	male
TCGA-D5-5537	4.03043	1	1381	hi	male
TCGA-CA-6716	4.0307	0	371	hi	male
TCGA-AA-A00D	4.03072	0	578	hi	male
TCGA-AA-3524	4.03448	0	1096	hi	male
TCGA-AD-A5EK	4.03724	0	500	hi	male
TCGA-A6-5664	4.04472	0	672	hi	male
TCGA-DM-A1DB	4.09365	1	1348	hi	male
TCGA-AA-A00N	4.11428	1	122	hi	male
TCGA-A6-3810	4.12303	0	1111	hi	male
TCGA-DM-A288	4.12455	1	427	hi	male
TCGA-CA-6718	4.16656	1	306	hi	male
TCGA-AA-3930	4.16833	1	61	hi	male
TCGA-A6-2674	4.17605	0	1331	hi	male
TCGA-AZ-6601	4.20107	1	3042	hi	male
TCGA-G4-6299	4.2698	0	2268	hi	male
TCGA-QG-A5Z1	4.27165	1	256	hi	male
TCGA-NH-A6GA	4.30192	1	302	hi	male
TCGA-G4-6323	4.31103	0	419	hi	male
TCGA-QG-A5Z2	4.353	0	952	hi	male
TCGA-CM-6169	4.37671	0	396	hi	male
TCGA-CK-5914	4.37902	0	669	hi	male
TCGA-A6-6652	4.39247	0	751	hi	male
TCGA-CM-6675	4.43625	0	397	hi	male
TCGA-CM-5862	4.52159	1	153	hi	male
TCGA-AZ-6607	4.53061	1	97	hi	male
TCGA-AZ-4615	4.57884	0	1002	hi	male
TCGA-AY-6197	4.61555	0	652	hi	male

## Sheet: Fig. 4c (Female)
Fig. 4c (Female)
Sample_ID	ENSG00000197329	vital_status	survival_days	group	gender
TCGA-AA-3514	1.55844	0	31	lo	female
TCGA-AA-A01T	1.75395	0	1005	lo	female
TCGA-AA-A01S	1.93293	0	31	lo	female
TCGA-A6-2679	1.98142	0	1366	lo	female
TCGA-AZ-4308	2.15433	0	3324	lo	female
TCGA-AA-3667	2.1615	0	426	lo	female
TCGA-CM-4750	2.20323	0	244	lo	female
TCGA-A6-2681	2.20645	0	1387	lo	female
TCGA-A6-2683	2.21528	1	504	lo	female
TCGA-AA-3812	2.36307	0	1066	lo	female
TCGA-AA-A01Q	2.46407	0	31	lo	female
TCGA-AA-A03J	2.53688	0	1246	lo	female
TCGA-AA-3848	2.55994	1	306	lo	female
TCGA-AA-3531	2.61319	0	1035	lo	female
TCGA-G4-6317	2.68522	0	1095	lo	female
TCGA-G4-6304	2.69376	0	1631	lo	female
TCGA-G4-6307	2.71312	0	1674	lo	female
TCGA-AA-A017	2.73596	0	457	lo	female
TCGA-D5-6533	2.78014	0	775	lo	female
TCGA-CM-6677	2.79023	0	337	lo	female
TCGA-AA-A00R	2.87201	0	30	lo	female
TCGA-AA-3548	2.87742	0	1034	lo	female
TCGA-AZ-4313	2.90633	0	2310	lo	female
TCGA-DM-A282	2.95052	0	4233	lo	female
TCGA-AY-4071	2.96612	1	29	lo	female
TCGA-A6-2684	3.01935	0	1127	lo	female
TCGA-F4-6808	3.02168	0	1024	lo	female
TCGA-CA-5256	3.02207	0	379	lo	female
TCGA-F4-6570	3.02398	1	188	lo	female
TCGA-G4-6303	3.02974	1	2003	lo	female
TCGA-A6-6651	3.02998	0	662	lo	female
TCGA-AA-3696	3.0391	1	153	lo	female
TCGA-AA-A00Q	3.06681	0	1278	lo	female
TCGA-AA-A010	3.07856	0	1064	lo	female
TCGA-AM-5820	3.07955	0	14	lo	female
TCGA-AA-3560	3.08092	0	608	lo	female
TCGA-A6-A566	3.08659	1	758	lo	female
TCGA-CK-6751	3.12893	0	518	lo	female
TCGA-AA-3949	3.13324	0	791	lo	female
TCGA-G4-6588	3.13513	0	796	lo	female
TCGA-DM-A0X9	3.14177	0	3641	lo	female
TCGA-F4-6459	3.15213	1	262	lo	female
TCGA-G4-6625	3.15741	0	2792	NA	female
TCGA-AA-A01X	3.16429	0	791	NA	female
TCGA-AA-A01P	3.16715	1	1158	NA	female
TCGA-CM-6678	3.17955	0	335	NA	female
TCGA-AA-3492	3.19038	1	1	NA	female
TCGA-G4-6314	3.20194	0	1093	NA	female
TCGA-AZ-6608	3.20639	1	59	NA	female
TCGA-AM-5821	3.23529	0	28	NA	female
TCGA-F4-6854	3.25127	0	16	NA	female
TCGA-A6-6142	3.25606	0	763	NA	female
TCGA-AA-3819	3.26239	0	761	NA	female
TCGA-AA-3821	3.26286	0	31	NA	female
TCGA-AY-4070	3.26408	1	496	NA	female
TCGA-CM-6164	3.26459	0	883	NA	female
TCGA-AA-3520	3.26526	0	731	NA	female
TCGA-D5-6898	3.26671	0	229	NA	female
TCGA-CK-6747	3.26982	0	820	NA	female
TCGA-AA-A02F	3.2769	0	1216	NA	female
TCGA-CM-5349	3.27837	0	915	NA	female
TCGA-AA-3968	3.28621	0	669	NA	female
TCGA-DM-A0XF	3.30874	1	1162	NA	female
TCGA-AZ-6598	3.32691	1	1503	NA	female
TCGA-AZ-6603	3.32823	1	899	NA	female
TCGA-A6-2676	3.33247	1	1305	NA	female
TCGA-CM-5861	3.3399	0	457	NA	female
TCGA-AA-A02J	3.34322	1	153	NA	female
TCGA-F4-6855	3.3437	0	1442	NA	female
TCGA-AA-3844	3.35839	0	454	NA	female
TCGA-CM-5344	3.359	0	670	NA	female
TCGA-CK-4951	3.36614	1	2134	NA	female
TCGA-AY-6386	3.38088	0	542	NA	female
TCGA-AU-3779	3.39122	0	441	NA	female
TCGA-NH-A50T	3.40766	0	553	NA	female
TCGA-A6-2685	3.40958	0	1133	NA	female
TCGA-QG-A5YW	3.41368	0	896	NA	female
TCGA-DM-A1D8	3.41949	1	383	NA	female
TCGA-F4-6807	3.42005	0	1309	NA	female
TCGA-F4-6809	3.42801	1	403	NA	female
TCGA-AA-3818	3.43847	1	30	NA	female
TCGA-D5-6929	3.4436	0	408	NA	female
TCGA-5M-AAT6	3.44607	1	290	NA	female
TCGA-G4-6293	3.46902	0	4051	NA	female
TCGA-AA-3555	3.48601	0	911	NA	female
TCGA-A6-5667	3.501	0	887	NA	female
TCGA-AA-A01K	3.50159	0	943	NA	female
TCGA-CM-5341	3.5298	0	884	NA	female
TCGA-SS-A7HO	3.5344	0	1829	NA	female
TCGA-A6-2680	3.54674	0	1068	NA	female
TCGA-AA-A02H	3.54833	1	61	NA	female
TCGA-NH-A8F7	3.5533	0	543	NA	female
TCGA-AA-A02W	3.56289	0	1247	NA	female
TCGA-AA-A01D	3.56449	1	334	NA	female
TCGA-AA-3866	3.56492	0	518	NA	female
TCGA-CM-6171	3.56582	0	427	NA	female
TCGA-A6-4107	3.57225	0	987	NA	female
TCGA-NH-A6GC	3.5734	0	389	NA	female
TCGA-DM-A280	3.59006	1	236	NA	female
TCGA-CM-5868	3.59205	0	518	NA	female
TCGA-DM-A28E	3.59284	0	3648	NA	female
TCGA-CM-6168	3.60009	0	395	NA	female
TCGA-G4-6586	3.61013	0	1089	NA	female
TCGA-D5-5538	3.6112	1	1661	NA	female
TCGA-CM-6167	3.61514	0	456	NA	female
TCGA-AA-3833	3.61966	0	485	NA	female
TCGA-AA-3518	3.62641	0	31	NA	female
TCGA-AA-3854	3.62834	0	1096	NA	female
TCGA-DM-A1D0	3.63144	0	3974	NA	female
TCGA-AA-3553	3.63205	0	730	NA	female
TCGA-CM-6166	3.64518	0	669	NA	female
TCGA-AA-3660	3.64756	0	2375	NA	female
TCGA-F4-6460	3.64781	1	972	NA	female
TCGA-WS-AB45	3.64804	0	2130	NA	female
TCGA-D5-7000	3.66427	0	312	NA	female
TCGA-AA-3870	3.66663	0	912	NA	female
TCGA-A6-2678	3.66697	0	1286	NA	female
TCGA-AD-6548	3.67661	0	650	NA	female
TCGA-A6-6650	3.68478	0	627	NA	female
TCGA-A6-3807	3.68513	0	1054	NA	female
TCGA-AA-3860	3.69244	0	945	NA	female
TCGA-CK-4950	3.69394	0	2599	NA	female
TCGA-AA-3678	3.69967	0	1430	NA	female
TCGA-DM-A1D9	3.7015	0	4270	NA	female
TCGA-D5-6534	3.71181	0	1316	NA	female
TCGA-AA-3710	3.71881	0	821	NA	female
TCGA-CK-6748	3.72179	0	61	NA	female
TCGA-QL-A97D	3.72933	0	666	NA	female
TCGA-F4-6805	3.73599	0	1047	NA	female
TCGA-3L-AA1B	3.74373	0	475	NA	female
TCGA-A6-5665	3.74817	0	671	NA	female
TCGA-CM-6161	3.75609	0	457	NA	female
TCGA-DM-A1DA	3.76067	1	228	NA	female
TCGA-AA-3692	3.78116	1	1095	NA	female
TCGA-CM-6170	3.78325	0	457	NA	female
TCGA-AA-3966	3.79321	0	61	NA	female
TCGA-D5-6539	3.79335	0	380	NA	female
TCGA-AA-3681	3.80143	0	182	NA	female
TCGA-AA-3877	3.80513	0	943	NA	female
TCGA-AA-3538	3.8291	0	791	NA	female
TCGA-AA-3875	3.83867	0	549	NA	female
TCGA-AA-3846	3.84666	0	518	NA	female
TCGA-D5-6535	3.85157	0	460	NA	female
TCGA-AA-3516	3.85372	1	396	NA	female
TCGA-AY-A69D	3.85802	0	543	NA	female
TCGA-A6-2677	3.86043	1	740	NA	female
TCGA-AA-3496	3.86113	0	31	NA	female
TCGA-D5-6920	3.87684	0	377	NA	female
TCGA-AA-3673	3.89561	0	1522	NA	female
TCGA-AA-3980	3.89582	0	242	NA	female
TCGA-QG-A5YV	3.89626	0	1301	NA	female
TCGA-D5-6538	3.90285	0	521	NA	female
TCGA-AA-3534	3.9034	0	882	NA	female
TCGA-AA-3554	3.90803	0	546	NA	female
TCGA-CM-5863	3.90828	0	457	NA	female
TCGA-CK-4952	3.91022	0	475	NA	female
TCGA-A6-A565	3.91492	1	494	NA	female
TCGA-AA-3815	3.924	0	1005	NA	female
TCGA-NH-A6GB	3.92977	0	476	NA	female
TCGA-AY-5543	3.94193	0	1004	hi	female
TCGA-AU-6004	3.94445	0	824	hi	female
TCGA-A6-6654	3.94521	0	726	hi	female
TCGA-CM-6172	3.94789	0	335	hi	female
TCGA-CA-5796	3.95697	0	377	hi	female
TCGA-AZ-4614	3.96326	1	172	hi	female
TCGA-F4-6806	3.96986	0	1260	hi	female
TCGA-AZ-4616	3.98603	1	156	hi	female
TCGA-CK-5916	4.02766	1	643	hi	female
TCGA-G4-6321	4.03551	0	672	hi	female
TCGA-CM-6680	4.04512	0	366	hi	female
TCGA-AA-A00O	4.0549	0	822	hi	female
TCGA-AA-3950	4.07701	0	730	hi	female
TCGA-4T-AA8H	4.09359	0	385	hi	female
TCGA-AA-A02E	4.10095	1	90	hi	female
TCGA-F4-6461	4.10932	1	338	hi	female
TCGA-CM-6162	4.11018	0	365	hi	female
TCGA-CK-5913	4.11042	0	1561	hi	female
TCGA-QG-A5YX	4.11078	0	1003	hi	female
TCGA-G4-6297	4.11941	0	2506	hi	female
TCGA-AY-A71X	4.13617	0	588	hi	female
TCGA-A6-6650	4.13926	0	627	hi	female
TCGA-A6-5661	4.14679	0	1020	hi	female
TCGA-AA-3509	4.1555	0	1915	hi	female
TCGA-A6-2684	4.19629	0	1127	hi	female
TCGA-AY-A54L	4.19768	0	525	hi	female
TCGA-AA-3811	4.20271	1	306	hi	female
TCGA-AA-3941	4.21872	0	730	hi	female
TCGA-G4-6309	4.23754	0	2600	hi	female
TCGA-AA-3662	4.24507	0	184	hi	female
TCGA-AA-3680	4.24513	1	335	hi	female
TCGA-A6-2672	4.26342	0	1419	hi	female
TCGA-DM-A285	4.30355	1	179	hi	female
TCGA-AZ-5407	4.37227	0	2683	hi	female
TCGA-G4-6295	4.39001	0	254	hi	female
TCGA-AA-3664	4.42273	0	1643	hi	female
TCGA-A6-3809	4.48264	0	996	hi	female
TCGA-CA-5254	4.48844	0	386	hi	female
TCGA-A6-2686	4.54665	1	1126	hi	female
TCGA-AA-A02R	4.85767	1	670	hi	female
TCGA-AA-3947	4.87693	0	1004	hi	female
TCGA-A6-3809	4.98264	0	996	hi	female

## Sheet: Fig. 4d, e (Stage1)
Fig. 4d, e (Stage 1)
Sample_ID	ENSG00000197329	vital_status	survival_days	group	ajcc_pathologic_stage
TCGA-AA-3514	1.55844	0	31	lo	Stage I
TCGA-AA-3667	2.1615	0	426	lo	Stage I
TCGA-AA-A03J	2.53688	0	1246	lo	Stage I
TCGA-AA-3855	2.69828	0	975	lo	Stage I
TCGA-AA-3506	2.73595	0	1765	lo	Stage I
TCGA-A6-5656	2.75974	0	1001	lo	Stage I
TCGA-CM-4746	2.82643	0	1126	lo	Stage I
TCGA-AA-A00R	2.87201	0	30	lo	Stage I
TCGA-AZ-4313	2.90633	0	2310	lo	Stage I
TCGA-AA-3502	2.94886	0	1065	lo	Stage I
TCGA-AY-4071	2.96612	1	29	lo	Stage I
TCGA-A6-2684	3.01935	0	1127	lo	Stage I
TCGA-F4-6808	3.02168	0	1024	lo	Stage I
TCGA-CK-6751	3.12893	0	518	lo	Stage I
TCGA-D5-6530	3.13063	0	621	lo	Stage I
TCGA-AA-A01V	3.13473	0	31	NA	Stage I
TCGA-G4-6628	3.17926	0	2424	NA	Stage I
TCGA-D5-6923	3.19983	0	378	NA	Stage I
TCGA-AD-5900	3.23124	0	370	NA	Stage I
TCGA-AA-A00W	3.23962	0	456	NA	Stage I
TCGA-AA-3975	3.25366	0	1036	NA	Stage I
TCGA-AA-3821	3.26286	0	31	NA	Stage I
TCGA-F4-6856	3.26405	0	1074	NA	Stage I
TCGA-D5-6898	3.26671	0	229	NA	Stage I
TCGA-AA-3968	3.28621	0	669	NA	Stage I
TCGA-AA-A02Y	3.28721	0	1216	NA	Stage I
TCGA-F4-6569	3.30946	0	1087	NA	Stage I
TCGA-AA-3544	3.33412	0	426	NA	Stage I
TCGA-CK-5912	3.34288	1	1493	NA	Stage I
TCGA-AA-3858	3.36562	0	945	NA	Stage I
TCGA-AA-3526	3.39694	0	580	NA	Stage I
TCGA-CM-6163	3.40441	0	427	NA	Stage I
TCGA-CM-6676	3.42989	0	337	NA	Stage I
TCGA-AA-3549	3.45049	0	639	NA	Stage I
TCGA-A6-5656	3.45557	0	1001	NA	Stage I
TCGA-AA-3530	3.49733	0	580	NA	Stage I
TCGA-AA-3543	3.50537	0	30	NA	Stage I
TCGA-A6-5659	3.54239	0	926	NA	Stage I
TCGA-AA-A02W	3.56289	0	1247	NA	Stage I
TCGA-AA-A01I	3.56298	0	943	NA	Stage I
TCGA-AA-3866	3.56492	0	518	NA	Stage I
TCGA-CM-6171	3.56582	0	427	NA	Stage I
TCGA-A6-6138	3.5788	0	685	NA	Stage I
TCGA-AA-3495	3.61366	0	1127	NA	Stage I
TCGA-AA-3854	3.62834	0	1096	NA	Stage I
TCGA-AA-3553	3.63205	0	730	NA	Stage I
TCGA-CM-6166	3.64518	0	669	NA	Stage I
TCGA-CK-5915	3.64577	0	0	NA	Stage I
TCGA-D5-7000	3.66427	0	312	NA	Stage I
TCGA-AD-6548	3.67661	0	650	NA	Stage I
TCGA-AA-3556	3.70137	0	700	NA	Stage I
TCGA-QL-A97D	3.72933	0	666	NA	Stage I
TCGA-A6-6653	3.73272	0	742	NA	Stage I
TCGA-3L-AA1B	3.74373	0	475	NA	Stage I
TCGA-CM-6161	3.75609	0	457	NA	Stage I
TCGA-D5-6540	3.77881	0	491	NA	Stage I
TCGA-CM-6170	3.78325	0	457	NA	Stage I
TCGA-AA-3877	3.80513	0	943	NA	Stage I
TCGA-AA-3986	3.82071	0	580	NA	Stage I
TCGA-AA-3538	3.8291	0	791	NA	Stage I
TCGA-AA-3875	3.83867	0	549	NA	Stage I
TCGA-CM-5864	3.84819	0	457	NA	Stage I
TCGA-CM-4744	3.8724	0	609	hi	Stage I
TCGA-AA-3980	3.89582	0	242	hi	Stage I
TCGA-A6-5659	3.93742	0	926	hi	Stage I
TCGA-AU-6004	3.94445	0	824	hi	Stage I
TCGA-AZ-6599	3.9652	1	206	hi	Stage I
TCGA-F4-6806	3.96986	0	1260	hi	Stage I
TCGA-CK-5916	4.02766	1	643	hi	Stage I
TCGA-AA-A00D	4.03072	0	578	hi	Stage I
TCGA-AD-A5EK	4.03724	0	500	hi	Stage I
TCGA-AY-A71X	4.13617	0	588	hi	Stage I
TCGA-A6-2684	4.19629	0	1127	hi	Stage I
TCGA-AY-A54L	4.19768	0	525	hi	Stage I
TCGA-G4-6323	4.31103	0	419	hi	Stage IA
TCGA-QG-A5Z2	4.353	0	952	hi	Stage I
TCGA-AZ-5407	4.37227	0	2683	hi	Stage I

## Sheet: Fig. 4d, e (Stage2)
Fig. 4d, e (Stage 2)
Sample_ID	ENSG00000197329	vital_status	survival_days	group	ajcc_pathologic_stage
TCGA-A6-2679	1.98142	0	1366	lo	Stage IIB
TCGA-AA-A02O	2.12344	0	28	lo	Stage II
TCGA-AA-A004	2.12875	0	424	lo	Stage IIA
TCGA-NH-A5IV	2.15241	0	0	lo	Stage IIA
TCGA-AA-3527	2.16521	0	0	lo	Stage IIA
TCGA-A6-2681	2.20645	0	1387	lo	Stage IIA
TCGA-AA-3812	2.36307	0	1066	lo	Stage IIA
TCGA-AA-A01Q	2.46407	0	31	lo	Stage II
TCGA-AA-3715	2.47366	1	579	lo	Stage II
TCGA-AA-A00Z	2.55288	0	669	lo	Stage IIA
TCGA-AA-A00L	2.5691	0	1157	lo	Stage IIA
TCGA-AA-3841	2.57283	0	1124	lo	Stage IIA
TCGA-AA-3531	2.61319	0	1035	lo	Stage IIA
TCGA-AA-A00K	2.63875	0	549	lo	Stage IIA
TCGA-G4-6304	2.69376	0	1631	lo	Stage IIB
TCGA-AA-A022	2.72473	0	0	lo	Stage II
TCGA-AA-A017	2.73596	0	457	lo	Stage IIA
TCGA-A6-6780	2.78993	0	612	lo	Stage IIA
TCGA-CM-6677	2.79023	0	337	lo	Stage IIA
TCGA-AA-3837	2.80382	0	1186	lo	Stage IIA
TCGA-AA-3852	2.88103	1	0	lo	Stage IIA
TCGA-AA-A00E	2.88619	0	913	lo	Stage IIA
TCGA-DM-A282	2.95052	0	4233	lo	Stage IIA
TCGA-AA-3511	2.96148	0	212	lo	Stage II
TCGA-AA-3510	2.96946	0	1946	lo	Stage II
TCGA-AA-A01Z	2.98094	0	1126	lo	Stage II
TCGA-D5-6930	2.99148	0	406	lo	Stage IIA
TCGA-AA-3685	3.01138	0	1127	lo	Stage II
TCGA-CM-6674	3.01514	0	394	lo	Stage IIA
TCGA-CA-5256	3.02207	0	379	lo	Stage IIA
TCGA-F4-6570	3.02398	1	188	lo	Stage IIA
TCGA-DM-A0XD	3.05733	1	743	lo	Stage IIA
TCGA-AA-A010	3.07856	0	1064	lo	Stage IIB
TCGA-A6-2675	3.09984	0	1321	lo	Stage IIA
TCGA-CM-4752	3.10568	0	396	lo	Stage IIA
TCGA-G4-6588	3.13513	0	796	lo	Stage IIA
TCGA-DM-A0X9	3.14177	0	3641	NA	Stage IIA
TCGA-DM-A1D6	3.15097	1	570	NA	Stage IIA
TCGA-A6-6782	3.15516	0	617	NA	Stage IIB
TCGA-G4-6625	3.15741	0	2792	NA	Stage IIA
TCGA-AA-3492	3.19038	1	1	NA	Stage II
TCGA-DM-A28M	3.22366	0	2895	NA	Stage IIA
TCGA-5M-AATE	3.22587	0	1200	NA	Stage IIA
TCGA-AA-3984	3.23457	0	0	NA	Stage IIA
TCGA-AM-5821	3.23529	0	28	NA	Stage IIA
TCGA-G4-6626	3.24394	1	1	NA	Stage IIA
TCGA-DM-A28K	3.24798	0	2988	NA	Stage IIA
TCGA-F4-6854	3.25127	0	16	NA	Stage IIA
TCGA-D5-6932	3.25361	0	346	NA	Stage IIA
TCGA-CK-6746	3.25381	0	0	NA	Stage IIB
TCGA-AA-A01G	3.26205	0	365	NA	Stage IIA
TCGA-AA-3819	3.26239	0	761	NA	Stage IIA
TCGA-CM-6164	3.26459	0	883	NA	Stage IIA
TCGA-AA-3520	3.26526	0	731	NA	Stage II
TCGA-CK-6747	3.26982	0	820	NA	Stage IIA
TCGA-AA-A029	3.27134	0	1581	NA	Stage II
TCGA-CM-5349	3.27837	0	915	NA	Stage IIA
TCGA-AA-3861	3.30075	0	914	NA	Stage IIA
TCGA-AZ-5403	3.32601	1	1910	NA	Stage II
TCGA-AZ-6598	3.32691	1	1503	NA	Stage II
TCGA-A6-2676	3.33247	1	1305	NA	Stage IIB
TCGA-D5-5540	3.33522	0	1706	NA	Stage IIA
TCGA-CM-5861	3.3399	0	457	NA	Stage IIA
TCGA-F4-6855	3.3437	0	1442	NA	Stage IIA
TCGA-AA-3521	3.34908	0	NA	NA	Stage II
TCGA-AA-3864	3.35034	0	1612	NA	Stage II
TCGA-A6-5666	3.35083	0	995	NA	Stage IIC
TCGA-AA-3532	3.35475	0	882	NA	Stage IIA
TCGA-CA-6719	3.3562	0	435	NA	Stage IIA
TCGA-CM-6679	3.35911	0	306	NA	Stage IIA
TCGA-CK-4951	3.36614	1	2134	NA	Stage IIA
TCGA-T9-A92H	3.38051	0	362	NA	Stage IIA
TCGA-AA-A00A	3.38331	0	1157	NA	Stage IIA
TCGA-AZ-4315	3.3834	0	1776	NA	Stage IIA
TCGA-DM-A28G	3.38478	1	1849	NA	Stage IIA
TCGA-AA-A024	3.38865	1	1188	NA	Stage II
TCGA-AU-3779	3.39122	0	441	NA	Stage IIA
TCGA-CM-4743	3.40313	0	701	NA	Stage IIA
TCGA-D5-6532	3.40711	0	555	NA	Stage IIA
TCGA-NH-A50T	3.40766	0	553	NA	Stage IIA
TCGA-A6-2685	3.40958	0	1133	NA	Stage IIA
TCGA-AA-3818	3.43847	1	30	NA	Stage IIA
TCGA-AD-6889	3.45848	1	2532	NA	Stage IIA
TCGA-AA-3517	3.47258	0	1186	NA	Stage IIA
TCGA-D5-6536	3.47656	0	543	NA	Stage IIA
TCGA-AA-3939	3.48005	0	395	NA	Stage IIA
TCGA-D5-6531	3.48217	0	540	NA	Stage IIA
TCGA-AA-3555	3.48601	0	911	NA	Stage IIA
TCGA-D5-6529	3.51815	0	614	NA	Stage IIA
TCGA-SS-A7HO	3.5344	0	1829	NA	Stage IIB
TCGA-A6-2680	3.54674	0	1068	NA	Stage II
TCGA-NH-A8F7	3.5533	0	543	NA	Stage IIA
TCGA-AD-A5EJ	3.55551	0	0	NA	Stage IIA
TCGA-A6-4105	3.56164	1	442	NA	Stage IIA
TCGA-D5-6924	3.56391	0	435	NA	Stage IIA
TCGA-AA-3814	3.56399	0	0	NA	Stage IIA
TCGA-CA-5255	3.56801	0	376	NA	Stage IIA
TCGA-AA-3956	3.57387	0	1035	NA	Stage IIA
TCGA-DM-A280	3.59006	1	236	NA	Stage IIA
TCGA-DM-A28C	3.59058	1	2475	NA	Stage IIA
TCGA-AA-3831	3.59221	0	547	NA	Stage IIA
TCGA-DM-A28E	3.59284	0	3648	NA	Stage IIA
TCGA-CM-6168	3.60009	0	395	NA	Stage IIA
TCGA-G4-6586	3.61013	0	1089	NA	Stage IIA
TCGA-DM-A1D4	3.61202	1	2821	NA	Stage IIA
TCGA-AA-3833	3.61966	0	485	NA	Stage IIA
TCGA-F4-6703	3.62314	0	1456	NA	Stage IIA
TCGA-AA-3518	3.62641	0	31	NA	Stage IIA
TCGA-AA-3675	3.62654	0	1431	NA	Stage II
TCGA-DM-A1D0	3.63144	0	3974	NA	Stage IIA
TCGA-CA-6717	3.64328	0	388	NA	Stage IIA
TCGA-AA-3663	3.64655	0	212	NA	Stage II
TCGA-AA-3660	3.64756	0	2375	NA	Stage II
TCGA-WS-AB45	3.64804	0	2130	NA	Stage IIA
TCGA-AA-3862	3.66651	0	914	NA	Stage IIA
TCGA-A6-6140	3.67143	0	734	NA	Stage IIA
TCGA-G4-6302	3.68107	1	0	NA	Stage IIA
TCGA-A6-6650	3.68478	0	627	NA	Stage IIA
TCGA-AA-3697	3.69796	0	2587	NA	Stage II
TCGA-D5-6928	3.70053	0	354	NA	Stage IIA
TCGA-DM-A1D9	3.7015	0	4270	NA	Stage IIA
TCGA-D5-6927	3.70215	0	287	NA	Stage IIA
TCGA-D5-6534	3.71181	0	1316	NA	Stage IIA
TCGA-DM-A1D7	3.71562	1	405	NA	Stage IIA
TCGA-CM-6165	3.71667	0	488	NA	Stage IIA
TCGA-AA-3710	3.71881	0	821	NA	Stage IIA
TCGA-F4-6805	3.73599	0	1047	NA	Stage IIA
TCGA-AA-3979	3.74669	0	730	NA	Stage IIA
TCGA-A6-5665	3.74817	0	671	NA	Stage IIA
TCGA-A6-3808	3.75282	0	1014	NA	Stage IIA
TCGA-CA-5797	3.75426	0	383	NA	Stage IIA
TCGA-A6-6141	3.75576	0	255	NA	Stage IIA
TCGA-F4-6463	3.77281	0	1087	NA	Stage IIA
TCGA-AA-3966	3.79321	0	61	NA	Stage IIA
TCGA-AA-3561	3.7962	0	424	NA	Stage IIA
TCGA-AA-3522	3.80935	0	1127	NA	Stage IIA
TCGA-D5-6541	3.82871	0	474	NA	Stage IIA
TCGA-AA-3851	3.84605	0	1006	NA	Stage IIA
TCGA-AA-3846	3.84666	0	518	NA	Stage IIA
TCGA-AY-A69D	3.85802	0	543	NA	Stage IIA
TCGA-AA-3496	3.86113	0	31	NA	Stage II
TCGA-AA-3655	3.8698	0	1856	NA	Stage II
TCGA-D5-6920	3.87684	0	377	NA	Stage IIA
TCGA-AA-3673	3.89561	0	1522	NA	Stage II
TCGA-CM-5860	3.90213	0	974	hi	Stage IIA
TCGA-AA-3534	3.9034	0	882	hi	Stage IIA
TCGA-AA-3554	3.90803	0	546	hi	Stage IIA
TCGA-A6-3810	3.91757	0	1111	hi	Stage IIA
TCGA-AA-3970	3.92265	0	1096	hi	Stage IIA
TCGA-AA-3815	3.924	0	1005	hi	Stage IIA
TCGA-AA-3856	3.94276	0	30	hi	Stage IIA
TCGA-A6-6780	3.94591	0	612	hi	Stage IIA
TCGA-CA-5796	3.95697	0	377	hi	Stage IIA
TCGA-G4-6627	4.01802	0	2175	hi	Stage IIA
TCGA-AA-3489	4.0194	1	214	hi	Stage II
TCGA-CA-6716	4.0307	0	371	hi	Stage IIA
TCGA-AA-3524	4.03448	0	1096	hi	Stage II
TCGA-AA-3950	4.07701	0	730	hi	Stage IIA
TCGA-4T-AA8H	4.09359	0	385	hi	Stage IIA
TCGA-DM-A1DB	4.09365	1	1348	hi	Stage IIA
TCGA-CK-5913	4.11042	0	1561	hi	Stage IIA
TCGA-QG-A5YX	4.11078	0	1003	hi	Stage IIA
TCGA-AA-A00N	4.11428	1	122	hi	Stage IIB
TCGA-A6-3810	4.12303	0	1111	hi	Stage IIA
TCGA-A6-6650	4.13926	0	627	hi	Stage IIA
TCGA-A6-5661	4.14679	0	1020	hi	Stage IIA
TCGA-AA-3509	4.1555	0	1915	hi	Stage II
TCGA-CA-6718	4.16656	1	306	hi	Stage IIA
TCGA-AZ-6601	4.20107	1	3042	hi	Stage II
TCGA-AA-3845	4.31095	1	0	hi	Stage IIA
TCGA-CM-6169	4.37671	0	396	hi	Stage IIA
TCGA-G4-6295	4.39001	0	254	hi	Stage II
TCGA-AA-3664	4.42273	0	1643	hi	Stage II
TCGA-A6-3809	4.48264	0	996	hi	Stage IIB
TCGA-CA-5254	4.48844	0	386	hi	Stage IIA
TCGA-A6-2686	4.54665	1	1126	hi	Stage IIA
TCGA-AY-6197	4.61555	0	652	hi	Stage IIA
TCGA-AA-A02R	4.85767	1	670	hi	Stage IIA
TCGA-AA-3947	4.87693	0	1004	hi	Stage IIB
TCGA-A6-3809	4.98264	0	996	hi	Stage IIB

## Sheet: Fig. 4d, e (Stage3+4)
Fig. 4d, e (Stage 3+4)
Sample_ID	ENSG00000197329	vital_status	survival_days	group	ajcc_pathologic_stage
TCGA-CM-4748	0.997324	0	792	lo	Stage IIIB
TCGA-AA-A01T	1.75395	0	1005	lo	Stage III
TCGA-AA-A01S	1.93293	0	31	lo	Stage III
TCGA-AA-3542	1.94014	0	395	lo	Stage IIIC
TCGA-AZ-4308	2.15433	0	3324	lo	Stage IIIB
TCGA-CM-4750	2.20323	0	244	lo	Stage IIIA
TCGA-CM-4747	2.20881	0	761	lo	Stage IVA
TCGA-A6-2683	2.21528	1	504	lo	Stage IV
TCGA-AA-A03F	2.44682	1	0	lo	Stage III
TCGA-AA-3848	2.55994	1	306	lo	Stage IIIC
TCGA-AA-A01R	2.57442	0	1065	lo	Stage III
TCGA-G4-6317	2.68522	0	1095	lo	Stage IIIC
TCGA-G4-6307	2.71312	0	1674	lo	Stage IIIB
TCGA-AA-3982	2.71868	0	822	lo	Stage IIIB
TCGA-A6-6781	2.7676	0	598	lo	Stage IIIC
TCGA-AA-3548	2.87742	0	1034	lo	Stage IIIC
TCGA-A6-2671	2.90066	1	1331	lo	Stage IV
TCGA-F4-6704	2.91069	0	47	lo	Stage IIIC
TCGA-DM-A1HA	2.91169	0	2600	lo	Stage IIIC
TCGA-AA-3672	2.95329	0	0	lo	Stage III
TCGA-AA-A00F	2.9728	0	1035	lo	Stage IIIC
TCGA-AA-3488	2.97412	1	153	lo	Stage IV
TCGA-DM-A28H	3.00335	0	3561	lo	Stage IIIC
TCGA-AA-3973	3.01632	0	397	lo	Stage IV
TCGA-G4-6294	3.0288	1	858	lo	Stage IV
TCGA-G4-6303	3.02974	1	2003	lo	Stage IV
TCGA-A6-6651	3.02998	0	662	lo	Stage IIIB
TCGA-AA-3696	3.0391	1	153	lo	Stage IV
TCGA-AA-A00Q	3.06681	0	1278	lo	Stage IIIB
TCGA-G4-6320	3.07815	0	804	lo	Stage III
TCGA-AM-5820	3.07955	0	14	lo	Stage IVA
TCGA-AA-3560	3.08092	0	608	lo	Stage IIIC
TCGA-A6-A566	3.08659	1	758	lo	Stage IIIB
TCGA-A6-A56B	3.09044	1	1711	lo	Stage IIIB
TCGA-AY-A8YK	3.09153	0	573	lo	Stage IVA
TCGA-AA-3976	3.10039	0	791	lo	Stage IIIA
TCGA-AA-A01C	3.11698	0	457	lo	Stage IIIA
TCGA-AA-3684	3.11936	0	0	lo	Stage IV
TCGA-AA-3949	3.13324	0	791	NA	Stage IIIB
TCGA-AD-6888	3.13851	1	472	NA	Stage IIIB
TCGA-AA-3562	3.14805	0	608	NA	Stage IIIC
TCGA-F4-6459	3.15213	1	262	NA	Stage IIIB
TCGA-AA-3989	3.16047	1	242	NA	Stage IV
TCGA-AA-A01X	3.16429	0	791	NA	Stage III
TCGA-AA-3494	3.16662	0	31	NA	Stage IV
TCGA-AA-A01P	3.16715	1	1158	NA	Stage III
TCGA-AA-3525	3.1745	0	1	NA	Stage IIIB
TCGA-CM-6678	3.17955	0	335	NA	Stage IVA
TCGA-AA-3679	3.19511	0	457	NA	Stage IV
TCGA-AA-3688	3.20054	0	578	NA	Stage IV
TCGA-G4-6314	3.20194	0	1093	NA	Stage IV
TCGA-AZ-6608	3.20639	1	59	NA	Stage IIIA
TCGA-AA-A01F	3.22201	0	974	NA	Stage IIIB
TCGA-AA-3529	3.2248	1	0	NA	Stage IIIC
TCGA-G4-6315	3.24787	0	1883	NA	Stage IV
TCGA-A6-6142	3.25606	0	763	NA	Stage IVA
TCGA-AY-4070	3.26408	1	496	NA	Stage IIIC
TCGA-NH-A8F8	3.2719	1	511	NA	Stage IV
TCGA-AA-A02F	3.2769	0	1216	NA	Stage IV
TCGA-DM-A0XF	3.30874	1	1162	NA	Stage IIIC
TCGA-AA-3712	3.32887	0	0	NA	Stage III
TCGA-AA-A02J	3.34322	1	153	NA	Stage IV
TCGA-AA-3844	3.35839	0	454	NA	Stage IIIC
TCGA-CM-5344	3.359	0	670	NA	Stage IIIB
TCGA-AA-A02K	3.35974	1	426	NA	Stage IV
TCGA-AA-3867	3.36651	0	731	NA	Stage IV
TCGA-DM-A28F	3.37497	1	1094	NA	Stage IIIB
TCGA-G4-6310	3.37592	0	1935	NA	Stage IIIB
TCGA-AY-6386	3.38088	0	542	NA	Stage IIIB
TCGA-A6-5662	3.39605	0	718	NA	Stage IVA
TCGA-QG-A5YW	3.41368	0	896	NA	Stage IIIC
TCGA-AA-3519	3.41549	0	276	NA	Stage III
TCGA-F4-6807	3.42005	0	1309	NA	Stage IIIC
TCGA-F4-6809	3.42801	1	403	NA	Stage IVA
TCGA-D5-6929	3.4436	0	408	NA	Stage IV
TCGA-5M-AAT6	3.44607	1	290	NA	Stage IV
TCGA-AA-A00J	3.45138	0	549	NA	Stage IIIB
TCGA-AA-3971	3.45426	0	489	NA	Stage III
TCGA-RU-A8FL	3.45677	0	1177	NA	Stage IIIB
TCGA-A6-A567	3.45721	1	1881	NA	Stage IV
TCGA-AZ-6605	3.46648	1	159	NA	Stage IIIB
TCGA-G4-6293	3.46902	0	4051	NA	Stage III
TCGA-NH-A50U	3.47152	1	334	NA	Stage IVA
TCGA-AZ-4323	3.48435	1	43	NA	Stage IV
TCGA-AA-3552	3.48877	1	396	NA	Stage IIIC
TCGA-G4-6298	3.49156	1	0	NA	Stage IIIB
TCGA-AA-3994	3.49467	0	822	NA	Stage IIIB
TCGA-A6-5667	3.501	0	887	NA	Stage IIIB
TCGA-AA-A01K	3.50159	0	943	NA	Stage IIIC
TCGA-A6-2674	3.50704	0	1331	NA	Stage IV
TCGA-CM-5341	3.5298	0	884	NA	Stage IIIA
TCGA-G4-6311	3.54334	0	1199	NA	Stage III
TCGA-DM-A1HB	3.54563	0	4126	NA	Stage IIIB
TCGA-AD-6895	3.54624	0	763	NA	Stage IIIB
TCGA-AA-A02H	3.54833	1	61	NA	Stage IV
TCGA-A6-6781	3.55078	0	598	NA	Stage IIIC
TCGA-D5-5541	3.56244	0	1701	NA	Stage IIIB
TCGA-AA-A01D	3.56449	1	334	NA	Stage IIIC
TCGA-A6-4107	3.57225	0	987	NA	Stage IIIB
TCGA-NH-A6GC	3.5734	0	389	NA	Stage IVB
TCGA-AZ-6606	3.57804	1	357	NA	Stage IV
TCGA-CM-5868	3.59205	0	518	NA	Stage IVA
TCGA-CA-6715	3.60212	0	383	NA	Stage IIIB
TCGA-AA-3842	3.60547	0	1126	NA	Stage IIIA
TCGA-D5-5538	3.6112	1	1661	NA	Stage IIIB
TCGA-CM-6167	3.61514	0	456	NA	Stage IIIC
TCGA-D5-6537	3.62008	1	146	NA	Stage IIIB
TCGA-D5-6922	3.62224	0	308	NA	Stage IIIA
TCGA-D5-5539	3.6366	0	596	NA	Stage IIIA
TCGA-F4-6460	3.64781	1	972	NA	Stage IIIB
TCGA-D5-6926	3.6514	0	275	NA	Stage IIIB
TCGA-AA-3955	3.66001	0	638	NA	Stage IIIB
TCGA-G4-6322	3.66008	0	792	NA	Stage IIIB
TCGA-AA-3869	3.66164	1	822	NA	Stage IV
TCGA-AA-3870	3.66663	0	912	NA	Stage IV
TCGA-A6-2678	3.66697	0	1286	NA	Stage IIIB
TCGA-A6-2682	3.67595	1	424	NA	Stage IV
TCGA-5M-AAT4	3.68196	1	49	NA	Stage IV
TCGA-A6-3807	3.68513	0	1054	NA	Stage IIIC
TCGA-AA-3860	3.69244	0	945	NA	Stage IIIB
TCGA-CK-4950	3.69394	0	2599	NA	Stage IIIB
TCGA-A6-5657	3.69894	0	962	NA	Stage IIIB
TCGA-AA-3678	3.69967	0	1430	NA	Stage III
TCGA-AA-3972	3.71084	0	1551	NA	Stage IV
TCGA-CK-6748	3.72179	0	61	NA	Stage IV
TCGA-4N-A93T	3.73447	0	146	NA	Stage IIIB
TCGA-D5-6931	3.73491	0	365	NA	Stage IIIC
TCGA-A6-6648	3.74038	0	766	NA	Stage IVA
TCGA-AA-A00U	3.75972	0	518	NA	Stage IIIB
TCGA-DM-A1DA	3.76067	1	228	NA	Stage IIIC
TCGA-AZ-4684	3.77312	0	1977	NA	Stage IVA
TCGA-AA-3872	3.77819	0	0	NA	Stage IV
TCGA-AA-3692	3.78116	1	1095	NA	Stage IV
TCGA-AA-3713	3.78619	0	579	NA	Stage IV
TCGA-AA-3681	3.80143	0	182	NA	Stage III
TCGA-NH-A50V	3.81227	0	588	NA	Stage IIIB
TCGA-AA-3952	3.81953	1	61	NA	Stage IIIC
TCGA-AD-6899	3.84779	1	176	NA	Stage IIIC
TCGA-D5-6535	3.85157	0	460	NA	Stage IIIB
TCGA-AA-3516	3.85372	1	396	NA	Stage III
TCGA-A6-2677	3.86043	1	740	NA	Stage IIIC
TCGA-CM-4751	3.89584	0	822	NA	Stage IIIB
TCGA-QG-A5YV	3.89626	0	1301	NA	Stage IIIC
TCGA-D5-6538	3.90285	0	521	NA	Stage IIIB
TCGA-CM-5863	3.90828	0	457	NA	Stage IIIB
TCGA-CK-4952	3.91022	0	475	NA	Stage IIIC
TCGA-AZ-6600	3.91219	1	368	NA	Stage IV
TCGA-A6-A565	3.91492	1	494	NA	Stage IIIC
TCGA-NH-A6GB	3.92977	0	476	NA	Stage IIIC
TCGA-A6-A5ZU	3.93376	0	293	NA	Stage IIIB
TCGA-A6-6649	3.93413	0	735	NA	Stage IIIB
TCGA-A6-6137	3.93451	0	824	NA	Stage IIIB
TCGA-AY-5543	3.94193	0	1004	NA	Stage IVA
TCGA-A6-6654	3.94521	0	726	hi	Stage IIIB
TCGA-CM-6172	3.94789	0	335	hi	Stage IIIB
TCGA-AZ-4614	3.96326	1	172	hi	Stage IVA
TCGA-DM-A28A	3.96335	1	805	hi	Stage IIIC
TCGA-A6-5660	3.97272	0	888	hi	Stage IIIC
TCGA-AD-6965	3.97769	0	805	hi	Stage IIIC
TCGA-AY-6196	3.98028	0	6	hi	Stage IIIC
TCGA-AZ-4616	3.98603	1	156	hi	Stage IV
TCGA-AA-3693	3.98819	0	0	hi	Stage IV
TCGA-AA-3666	3.99936	1	61	hi	Stage III
TCGA-CM-5348	4.01133	0	699	hi	Stage IIIB
TCGA-G4-6321	4.03551	0	672	hi	Stage III
TCGA-A6-5664	4.04472	0	672	hi	Stage IIIC
TCGA-CM-6680	4.04512	0	366	hi	Stage IIIB
TCGA-AA-A00O	4.0549	0	822	hi	Stage IIIC
TCGA-AA-A02E	4.10095	1	90	hi	Stage IV
TCGA-F4-6461	4.10932	1	338	hi	Stage IIIC
TCGA-CM-6162	4.11018	0	365	hi	Stage IIIB
TCGA-G4-6297	4.11941	0	2506	hi	Stage IV
TCGA-DM-A288	4.12455	1	427	hi	Stage IIIC
TCGA-AA-3930	4.16833	1	61	hi	Stage IV
TCGA-A6-2674	4.17605	0	1331	hi	Stage IV
TCGA-AA-3811	4.20271	1	306	hi	Stage III
TCGA-AA-3941	4.21872	0	730	hi	Stage IVA
TCGA-G4-6309	4.23754	0	2600	hi	Stage IIIB
TCGA-AA-3662	4.24507	0	184	hi	Stage IV
TCGA-AA-3680	4.24513	1	335	hi	Stage IV
TCGA-A6-2672	4.26342	0	1419	hi	Stage IIIB
TCGA-G4-6299	4.2698	0	2268	hi	Stage IIIC
TCGA-QG-A5Z1	4.27165	1	256	hi	Stage IIIB
TCGA-NH-A6GA	4.30192	1	302	hi	Stage IIIC
TCGA-DM-A285	4.30355	1	179	hi	Stage IV
TCGA-CK-5914	4.37902	0	669	hi	Stage IIIB
TCGA-A6-6652	4.39247	0	751	hi	Stage IVA
TCGA-CM-6675	4.43625	0	397	hi	Stage IVB
TCGA-CM-5862	4.52159	1	153	hi	Stage IVA
TCGA-AZ-6607	4.53061	1	97	hi	Stage IV
TCGA-AZ-4615	4.57884	0	1002	hi	Stage IIIB

[truncated: 14 more sheets: Fig. 5, Fig. 6, Fig. 7, Fig. 8, Supplementary Fig. 1, Supplementary Fig. 2, Supplementary Fig. 3, Supplementary Fig. 4, Supplementary Fig. 5, Supplementary Fig. 6, Supplementary Fig. 7, Supplementary Fig. 8, Supplementary Fig. 10, Supplementary Fig. 12]
